# Supplementary material for: Tetra­carbonyl­bis(η5-cyclo­penta­dienyl)bis[(dec-9-en-1-yl)diphenyl­phosphine]dimolybdenum(0)(Mo—Mo) tetra­hydro­furan disolvate
Source: Acta Crystallogr Sect E Struct Rep Online. 2009 Nov 11;65(Pt 12):m1545. doi: 10.1107/S1600536809046327 (PMC2971763; doi:10.1107/S1600536809046327)
Supplement: Supplementary file 2 [file e-65-m1545-Isup2.hkl]

# 
# h,k,l, Fc-squared, Fo-squared, sigma(Fo-squared) and status flag 
# 
data_I
_shelx_title ' ging5 in P-1' 
_shelx_refln_list_code          4 
_shelx_F_calc_maximum      240.95 
_exptl_crystal_F_000      1284.00 
_reflns_d_resolution_high  0.7828 
 
loop_ 
 _symmetry_equiv_pos_as_xyz 
 'x, y, z' 
 '-x, -y, -z' 
 
_cell_length_a    11.2755 
_cell_length_b    15.5660 
_cell_length_c    18.8566 
_cell_angle_alpha 109.166 
_cell_angle_beta   98.008 
_cell_angle_gamma 101.323 
 
_shelx_F_squared_multiplier     1.000 
 
loop_ 
 _refln_index_h 
 _refln_index_k 
 _refln_index_l 
 _refln_F_squared_calc 
 _refln_F_squared_meas 
 _refln_F_squared_sigma 
 _refln_observed_status 
   1   0   0       36.52       -8.20      5.46 o 
   2   0   0    30838.17    34188.00    140.81 o 
   3   0   0     1012.83      954.35     22.13 o 
   4   0   0    13530.39    14000.33    119.81 o 
   5   0   0     1288.37     1226.84     30.01 o 
   6   0   0     4885.87     4677.87     60.89 o 
   7   0   0      244.79      249.67     48.79 o 
   8   0   0     1620.71     1575.23     63.82 o 
   9   0   0        9.81       12.39     19.41 o 
  10   0   0     2845.65     2865.54     95.32 o 
  11   0   0      328.91      339.51     59.98 o 
  12   0   0     1143.87     1211.19    105.50 o 
  13   0   0      148.78      277.35     57.43 o 
 -13   1   0        5.94       67.95     41.54 o 
 -12   1   0     1335.74     1212.40    103.29 o 
 -11   1   0       26.71       39.17     23.20 o 
 -10   1   0     4175.30     3948.85    111.76 o 
  -9   1   0       30.30       34.35     19.97 o 
  -8   1   0     3191.60     3185.10     98.41 o 
  -7   1   0      720.52      746.80     46.10 o 
  -6   1   0       83.05       92.54     20.15 o 
  -5   1   0     2265.43     2343.16     71.67 o 
  -4   1   0    15358.48    17801.96    144.13 o 
  -3   1   0     1424.23     1632.19     39.47 o 
  -2   1   0    50491.84    57506.19    221.05 o 
  -1   1   0       40.65        9.37      3.50 o 
   0   1   0    45690.39    50732.73    336.06 o 
   1   1   0      925.34     1136.19     17.09 o 
   2   1   0     9192.78     9581.94     64.44 o 
   3   1   0     4305.73     5303.32     55.45 o 
   4   1   0      240.09      292.36     18.49 o 
   5   1   0        0.70        8.75     15.35 o 
   6   1   0     2057.38     2112.45     46.35 o 
   7   1   0     1913.24     1933.75     64.92 o 
   8   1   0      744.26      757.35     50.54 o 
   9   1   0       14.60       32.83     19.71 o 
  10   1   0     3169.97     3563.26    142.19 o 
  11   1   0      187.72      269.62     51.50 o 
  12   1   0     1020.31     1094.00    136.68 o 
  13   1   0      355.19      316.82     62.40 o 
 -14   2   0      405.56      334.56     79.83 o 
 -13   2   0        5.82       19.94     71.55 o 
 -12   2   0     1499.64     1488.24     86.63 o 
 -11   2   0      433.08      450.29     65.79 o 
 -10   2   0     1769.31     1920.41    122.64 o 
  -9   2   0       15.94      -12.69     16.56 o 
  -8   2   0      226.82      235.69     30.97 o 
  -7   2   0        0.54      -12.96     16.56 o 
  -6   2   0     4677.59     4520.98     89.14 o 
  -5   2   0     3795.17     3406.31     71.01 o 
  -4   2   0    10803.32    11354.81    115.55 o 
  -3   2   0      861.78      589.80     20.93 o 
  -2   2   0      598.39     1014.89     21.38 o 
  -1   2   0       17.52        1.78      5.59 o 
   0   2   0    11360.24    12983.64     74.97 o 
   1   2   0      222.03      142.30     11.65 o 
   2   2   0     9579.66    11642.16     76.22 o 
   3   2   0     4981.01     5183.87     69.44 o 
   4   2   0       18.58       15.03      9.88 o 
   5   2   0      228.29      179.76     17.82 o 
   6   2   0     4793.93     4815.48     73.80 o 
   7   2   0        4.64       13.38     15.07 o 
   8   2   0     8699.63     8482.94    143.35 o 
   9   2   0        0.00       -7.36     22.97 o 
  10   2   0     3091.44     2954.48    131.86 o 
  11   2   0       10.56      -12.20     28.43 o 
  12   2   0      662.98      847.94    111.17 o 
  13   2   0       73.70       77.75     43.24 o 
 -14   3   0     1012.48      929.14    101.83 o 
 -13   3   0      126.83      184.59     35.33 o 
 -12   3   0     1338.13     1416.38     78.24 o 
 -11   3   0      597.09      601.21     55.44 o 
 -10   3   0      775.55      856.29     60.62 o 
  -9   3   0      154.65      162.54     27.98 o 
  -8   3   0      883.85      925.07     54.40 o 
  -7   3   0      130.25      149.09     24.32 o 
  -6   3   0     9514.83     9619.69    130.04 o 
  -5   3   0      837.30      741.61     41.24 o 
  -4   3   0    15757.98    16330.08    103.60 o 
  -3   3   0     1177.49      762.13     23.33 o 
  -2   3   0    30378.97    33370.84    140.70 o 
  -1   3   0     3123.23     3168.94     37.37 o 
   0   3   0    18667.41    20588.50    103.78 o 
   1   3   0     5112.70     4879.64     69.29 o 
   2   3   0     8210.88     8588.71     78.69 o 
   3   3   0      408.37      511.70     21.74 o 
   4   3   0      217.60      196.05     24.04 o 
   5   3   0        0.15       18.91     10.09 o 
   6   3   0     1350.58     1318.31     41.53 o 
   7   3   0      471.82      386.94     35.81 o 
   8   3   0     4985.95     5017.30    153.58 o 
   9   3   0      211.22      253.98     50.16 o 
  10   3   0     2474.31     2299.83    182.75 o 
  11   3   0      255.11      205.87     47.39 o 
  12   3   0      183.07      216.67     52.36 o 
  13   3   0        0.77       28.58     54.25 o 
 -14   4   0     1402.34     1512.49     96.44 o 
 -13   4   0        2.04       -8.70     25.84 o 
 -12   4   0      394.33      363.64     61.41 o 
 -11   4   0        9.05       13.46     19.43 o 
 -10   4   0       48.78       60.13     21.87 o 
  -9   4   0        3.04        6.67     18.65 o 
  -8   4   0     3682.51     3779.97    143.82 o 
  -7   4   0      465.13      433.63     37.75 o 
  -6   4   0    12617.76    12947.03    152.70 o 
  -5   4   0      241.42      224.65     17.55 o 
  -4   4   0     7856.01     8655.35     80.37 o 
  -3   4   0      175.40      201.34     16.08 o 
  -2   4   0     6705.83     6668.08    104.56 o 
  -1   4   0     6007.55     5563.19     60.10 o 
   0   4   0      380.43      241.20     14.95 o 
   1   4   0      163.85      178.51     13.30 o 
   2   4   0      529.35      492.98     19.17 o 
   3   4   0      594.73      695.19     24.91 o 
   4   4   0     2603.76     2491.28     48.05 o 
   5   4   0      121.55      117.05     16.05 o 
   6   4   0     2990.65     2989.65     64.08 o 
   7   4   0     1924.11     2173.25     70.86 o 
   8   4   0     2211.10     2235.25    106.60 o 
   9   4   0      274.93      278.71    134.59 o 
  10   4   0      246.12      336.49     56.91 o 
  11   4   0      268.40      287.53     57.92 o 
  12   4   0      118.48       56.92     35.81 o 
 -14   5   0     1025.74     1089.49     82.47 o 
 -13   5   0       16.10      -43.43     30.67 o 
 -12   5   0      158.83      174.40     49.38 o 
 -11   5   0       65.15      153.89     29.67 o 
 -10   5   0     1329.02     1482.14     68.61 o 
  -9   5   0      520.53      609.10     49.65 o 
  -8   5   0     6892.74     6784.69    164.85 o 
  -7   5   0     1157.13     1123.77     52.75 o 
  -6   5   0     8970.18     8821.68     91.53 o 
  -5   5   0      593.27      614.25     27.38 o 
  -4   5   0    16148.94    16474.42    120.86 o 
  -3   5   0     1621.96     1789.68     59.71 o 
  -2   5   0      456.57      525.08     22.52 o 
  -1   5   0     2121.99     2588.81     43.20 o 
   0   5   0     2669.33     2876.25     57.06 o 
   1   5   0     5838.91     5824.07     61.40 o 
   2   5   0     3914.31     3525.48     47.20 o 
   3   5   0      394.34      284.28     17.47 o 
   4   5   0    10948.86    11077.79    102.63 o 
   5   5   0      311.81      370.95     24.85 o 
   6   5   0     4280.25     4239.11     98.36 o 
   7   5   0      430.48      343.93     56.25 o 
   8   5   0      636.73      777.07     76.09 o 
   9   5   0      463.45      518.84     66.89 o 
  10   5   0      455.69      348.57     61.80 o 
  11   5   0      360.38      288.54     57.78 o 
  12   5   0      334.29      255.22     53.73 o 
 -14   6   0      288.31      412.69     49.65 o 
 -13   6   0       39.92       42.43     26.26 o 
 -12   6   0       51.35       42.75     22.43 o 
 -11   6   0        0.79       -7.15     27.11 o 
 -10   6   0      329.17      259.22     36.84 o 
  -9   6   0     1120.48     1127.61     62.59 o 
  -8   6   0     5058.49     5332.08    114.50 o 
  -7   6   0      998.31     1026.09     50.17 o 
  -6   6   0    11949.72    12123.81    120.81 o 
  -5   6   0      137.70      103.50     15.81 o 
  -4   6   0     7244.75     7383.51     84.70 o 
  -3   6   0     2952.56     3197.50     54.19 o 
  -2   6   0      939.25      874.69     29.10 o 
  -1   6   0     1081.49      985.19     30.50 o 
   0   6   0     8002.41     7968.05     80.43 o 
   1   6   0     4890.12     4538.64     58.76 o 
   2   6   0    10082.67     9979.38    201.67 o 
   3   6   0      241.66      270.21     18.03 o 
   4   6   0     7756.92     7230.63    123.23 o 
   5   6   0       23.10       18.63     16.98 o 
   6   6   0     1490.50     1497.18     63.08 o 
   7   6   0      287.43      290.61     36.18 o 
   8   6   0       94.06       75.80     30.28 o 
   9   6   0      183.96      174.40     46.58 o 
  10   6   0      121.57      144.43     43.93 o 
  11   6   0      561.74      644.84     81.80 o 
 -14   7   0        0.05        6.33     36.77 o 
 -13   7   0       40.00       29.40     24.47 o 
 -12   7   0       40.38       52.38     22.74 o 
 -11   7   0        1.06        1.47     18.09 o 
 -10   7   0      557.76      625.96     54.03 o 
  -9   7   0      423.52      419.75     43.11 o 
  -8   7   0     2847.30     2705.27     82.88 o 
  -7   7   0      267.57      308.31     33.72 o 
  -6   7   0    10163.93    10495.29    126.24 o 
  -5   7   0      333.93      320.71     24.18 o 
  -4   7   0     4765.96     4804.14     71.72 o 
  -3   7   0     1404.42     1687.84     42.24 o 
  -2   7   0       15.29       -8.23      9.40 o 
  -1   7   0      428.72      275.34     20.51 o 
   0   7   0      414.98      572.15     25.91 o 
   1   7   0      445.36      477.19     34.51 o 
   2   7   0     4026.68     3619.85     54.04 o 
   3   7   0      186.51      230.86     30.76 o 
   4   7   0     3557.00     3595.00     91.54 o 
   5   7   0       89.53       66.64     20.23 o 
   6   7   0     1628.28     1475.41     67.56 o 
   7   7   0      574.97      609.28     52.03 o 
   8   7   0        1.87       20.05     26.18 o 
   9   7   0      491.57      575.81     73.47 o 
  10   7   0       78.89       25.44     33.53 o 
  11   7   0      608.85      689.78     86.74 o 
 -14   8   0       18.87      -15.55     54.07 o 
 -13   8   0      257.20      301.48     54.69 o 
 -12   8   0      546.89      660.99     90.68 o 
 -11   8   0       35.64       55.79     26.70 o 
 -10   8   0     2906.02     2811.02     94.70 o 
  -9   8   0        7.29        7.43     15.40 o 
  -8   8   0     2556.22     2547.05     81.07 o 
  -7   8   0     1657.89     1631.92     61.14 o 
  -6   8   0     7223.94     7178.96     98.75 o 
  -5   8   0      670.05      716.07     33.89 o 
  -4   8   0      577.15      549.97     29.28 o 
  -3   8   0     3173.68     2853.61     57.55 o 
  -2   8   0     3090.03     2928.61     57.72 o 
  -1   8   0      495.66      408.99     25.64 o 
   0   8   0     5711.01     5244.31     74.82 o 
   1   8   0       62.21       65.14     12.78 o 
   2   8   0     6497.07     6214.77    115.27 o 
   3   8   0       68.91       81.79     26.75 o 
   4   8   0     2008.07     1974.96     71.78 o 
   5   8   0       63.65       71.63     22.38 o 
   6   8   0      443.97      421.80     44.13 o 
   7   8   0      148.20      105.84     26.42 o 
   8   8   0      297.23      346.82     57.93 o 
   9   8   0      597.83      561.34     76.47 o 
  10   8   0      294.86      394.38     67.33 o 
 -13   9   0      418.33      354.96     61.55 o 
 -12   9   0     1075.94      993.28     92.90 o 
 -11   9   0       40.68       52.59     29.15 o 
 -10   9   0     3958.56     3574.26    138.21 o 
  -9   9   0      286.58      270.04     46.50 o 
  -8   9   0      604.40      689.77     50.54 o 
  -7   9   0      528.96      506.84     41.61 o 
  -6   9   0      165.57      190.75     22.10 o 
  -5   9   0     2450.77     2245.04     56.70 o 
  -4   9   0      496.26      503.20     30.79 o 
  -3   9   0      176.66      150.56     18.59 o 
  -2   9   0     1161.58     1016.38     37.60 o 
  -1   9   0     1929.45     1844.79     48.20 o 
   0   9   0     3001.38     2952.61     68.64 o 
   1   9   0      302.38      264.77     32.62 o 
   2   9   0     2750.36     2510.58     77.19 o 
   3   9   0      118.00      103.50     22.96 o 
   4   9   0      180.17      251.97     35.15 o 
   5   9   0      239.45      277.78     54.80 o 
   6   9   0       11.59      -22.37     14.91 o 
   7   9   0      428.75      469.67     48.92 o 
   8   9   0        7.78       25.36     27.54 o 
   9   9   0      158.76      197.65     57.92 o 
  10   9   0      360.38      197.99     84.23 o 
 -13  10   0      311.18      350.29     59.14 o 
 -12  10   0     1336.03     1344.26    106.58 o 
 -11  10   0        2.02       -2.63     54.25 o 
 -10  10   0     2597.98     2680.11    121.45 o 
  -9  10   0      457.15      437.10     84.23 o 
  -8  10   0       15.61       -8.96     17.71 o 
  -7  10   0      500.08      510.77     68.29 o 
  -6  10   0      415.72      425.03     44.77 o 
  -5  10   0      482.95      508.49     33.80 o 
  -4  10   0     2384.13     2299.90     57.91 o 
  -3  10   0       32.88       39.45     13.00 o 
  -2  10   0     1571.76     1452.58     45.92 o 
  -1  10   0     1715.40     1760.73     49.34 o 
   0  10   0      605.06      619.10     46.06 o 
   1  10   0      264.47      311.72     34.66 o 
   2  10   0      899.49      947.96     57.30 o 
   3  10   0     1525.83     1468.41     70.98 o 
   4  10   0       30.76       46.58     21.40 o 
   5  10   0     1771.94     1686.08     75.67 o 
   6  10   0      917.28      955.27     74.37 o 
   7  10   0      263.82      209.49     33.95 o 
   8  10   0      123.84      117.96     39.75 o 
   9  10   0        1.64      -22.57     54.22 o 
 -13  11   0        3.44       54.96     30.71 o 
 -12  11   0     1718.50     1895.64    136.81 o 
 -11  11   0       14.38      -14.97     22.71 o 
 -10  11   0     1804.67     1871.20    104.77 o 
  -9  11   0      115.97       99.40     31.39 o 
  -8  11   0      214.30      253.18     44.41 o 
  -7  11   0     1125.54     1256.89     85.54 o 
  -6  11   0     1554.81     1485.32     63.22 o 
  -5  11   0     1575.49     1676.69     67.17 o 
  -4  11   0     4945.78     4531.58    104.75 o 
  -3  11   0     1646.64     1592.48     61.52 o 
  -2  11   0     2221.73     2188.76     57.13 o 
  -1  11   0       53.35       46.51     17.94 o 
   0  11   0     1862.74     1790.71     67.63 o 
   1  11   0      178.45      182.54     28.98 o 
   2  11   0      949.30     1006.45     61.43 o 
   3  11   0     3597.62     3433.71    103.92 o 
   4  11   0       81.89      102.46     26.49 o 
   5  11   0      911.09      883.92     65.68 o 
   6  11   0      892.37      800.46     64.80 o 
   7  11   0       40.97       -0.23     21.50 o 
   8  11   0      517.34      525.99     72.57 o 
   9  11   0       27.95      -22.13     50.40 o 
 -12  12   0      469.41      609.06     77.48 o 
 -11  12   0       76.43        7.68     34.84 o 
 -10  12   0      474.75      522.24    103.77 o 
  -9  12   0      191.50      273.42     46.52 o 
  -8  12   0      165.30      128.38     33.27 o 
  -7  12   0      696.83      681.46     68.84 o 
  -6  12   0      179.86      158.78     28.69 o 
  -5  12   0     1099.57     1115.94     60.73 o 
  -4  12   0     2199.02     2358.21     79.59 o 
  -3  12   0      262.02      223.42     31.44 o 
  -2  12   0     3231.89     3419.56    197.80 o 
  -1  12   0      236.52      231.32     42.80 o 
   0  12   0     1833.53     1730.65     91.89 o 
   1  12   0      572.62      599.30     67.86 o 
   2  12   0      155.86      127.81     29.11 o 
   3  12   0     1515.19     1414.16     74.28 o 
   4  12   0      315.81      310.76     41.16 o 
   5  12   0       30.08       40.63     26.49 o 
   6  12   0      826.06      962.15     81.46 o 
   7  12   0        0.31       29.75     25.29 o 
   8  12   0      505.67      466.25     67.80 o 
 -12  13   0      229.13      258.56     90.42 o 
 -11  13   0      102.41      156.37     39.04 o 
 -10  13   0       81.51      173.45     35.56 o 
  -9  13   0      412.21      290.59     50.23 o 
  -8  13   0      345.72      386.18     81.76 o 
  -7  13   0       11.03       53.09     23.80 o 
  -6  13   0      898.69      904.37     61.70 o 
  -5  13   0        0.17       11.80     19.22 o 
  -4  13   0     3596.94     3648.30    102.75 o 
  -3  13   0      142.32       92.28     31.83 o 
  -2  13   0     2393.94     2291.16    107.33 o 
  -1  13   0      462.07      488.16     62.57 o 
   0  13   0      191.23      209.08     44.76 o 
   1  13   0     1051.05     1057.09     90.86 o 
   2  13   0      153.60       89.40     32.75 o 
   3  13   0      287.09      226.59     47.73 o 
   4  13   0     1163.62     1316.02    124.56 o 
   5  13   0      154.55      154.10     33.39 o 
   6  13   0      463.15      530.22     76.09 o 
   7  13   0       22.12       69.20     34.88 o 
 -11  14   0      417.86      462.26     66.96 o 
 -10  14   0       71.13       14.34     36.64 o 
  -9  14   0     1065.23     1081.22     94.20 o 
  -8  14   0      180.37      226.03     44.75 o 
  -7  14   0       70.49       45.68     25.71 o 
  -6  14   0     1194.90     1188.28     70.78 o 
  -5  14   0      112.61       97.10     25.42 o 
  -4  14   0     2178.08     2084.67    105.91 o 
  -3  14   0      892.38      933.42     83.61 o 
  -2  14   0     1039.84      977.40     85.86 o 
  -1  14   0      462.02      427.51     77.49 o 
   0  14   0       27.15      116.61     34.74 o 
   1  14   0      561.84      487.99     71.74 o 
   2  14   0      316.36      412.20     62.34 o 
   3  14   0      122.77       79.09     33.50 o 
   4  14   0       85.77      137.94     41.47 o 
   5  14   0       46.77       56.18     47.24 o 
   6  14   0      174.69      246.05     84.01 o 
 -11  15   0      392.30      382.12     59.44 o 
 -10  15   0      292.38      251.52     49.64 o 
  -9  15   0      343.89      347.68     56.09 o 
  -8  15   0      668.89      625.50     71.21 o 
  -7  15   0       98.95      120.08     46.51 o 
  -6  15   0     1152.51     1063.21     89.83 o 
  -5  15   0      892.80      921.22     85.59 o 
  -4  15   0      358.61      444.17     61.38 o 
  -3  15   0     1420.20     1587.77    180.69 o 
  -2  15   0        8.93      -22.89     23.27 o 
  -1  15   0      254.77      274.74     50.71 o 
   0  15   0       51.03       66.26     45.12 o 
   1  15   0      161.40      246.73     57.10 o 
   2  15   0      165.37      142.86     89.44 o 
   3  15   0       76.12       96.86     36.24 o 
   4  15   0        4.58      -42.15     28.10 o 
   5  15   0        9.25        0.77     29.47 o 
 -10  16   0      568.09      637.32     80.69 o 
  -9  16   0      127.66      186.71     44.71 o 
  -8  16   0      798.21     1039.56     98.83 o 
  -7  16   0       41.08        3.79     23.62 o 
  -6  16   0      448.77      444.49     59.01 o 
  -5  16   0      469.11      563.59     70.58 o 
  -4  16   0       15.17       59.58     52.96 o 
  -3  16   0     1028.71      953.77     91.57 o 
  -2  16   0      220.59      208.28     44.61 o 
  -1  16   0      838.58      803.68     86.07 o 
   0  16   0      318.14      325.76     56.13 o 
   1  16   0      310.49      336.65     71.58 o 
   2  16   0       81.98       93.53     36.68 o 
   3  16   0        0.87       45.99     34.30 o 
   4  16   0       59.73      129.51     39.83 o 
  -9  17   0       41.54       69.74    101.24 o 
  -8  17   0      545.45      753.37    117.74 o 
  -7  17   0        0.39      130.20     47.99 o 
  -6  17   0        0.28      -28.31     38.35 o 
  -5  17   0      203.38      145.02     41.03 o 
  -4  17   0       31.72       55.84     41.13 o 
  -3  17   0     1461.11     1655.17    121.01 o 
  -2  17   0      213.35      196.75     49.40 o 
  -1  17   0      829.80      882.52     94.08 o 
   0  17   0      309.44      410.41     66.15 o 
   1  17   0       65.14       44.90     36.40 o 
   2  17   0      331.49      509.93    115.91 o 
  -7  18   0       39.39       62.03     44.45 o 
  -6  18   0       21.36       -1.38     29.78 o 
  -5  18   0      483.13      617.64     78.56 o 
  -4  18   0        4.57       48.18     33.04 o 
  -3  18   0      933.10      965.02    100.54 o 
  -2  18   0       69.09      177.54     44.74 o 
  -1  18   0      296.33      322.61     57.36 o 
   0  18   0      399.18      556.79     81.92 o 
   3 -19   1       28.17      -24.71     30.76 o 
   4 -19   1      422.40      403.58     74.49 o 
  -1 -18   1       67.61        1.52     47.62 o 
   0 -18   1      363.35      280.40     54.92 o 
   1 -18   1        4.80      -17.04     45.24 o 
   2 -18   1     1038.93     1080.09    104.55 o 
   3 -18   1        2.87      -35.58     27.97 o 
   4 -18   1      789.25      941.61     96.47 o 
   5 -18   1        5.56       74.84     33.93 o 
   6 -18   1       25.79      -18.86     34.11 o 
   7 -18   1       73.93      193.31     53.81 o 
  -3 -17   1       24.18       -5.69     33.13 o 
  -2 -17   1       72.76       79.93     49.07 o 
  -1 -17   1       32.80      -18.33     34.11 o 
   0 -17   1      556.69      563.54     73.79 o 
   1 -17   1        3.56       91.18     48.28 o 
   2 -17   1      737.29      822.66     87.79 o 
   3 -17   1        0.38      -24.98     25.03 o 
   4 -17   1      423.59      355.60     55.96 o 
   5 -17   1       75.53      102.54     37.09 o 
   6 -17   1       37.37        2.27     25.88 o 
   7 -17   1      421.30      488.29     91.75 o 
   8 -17   1       24.80       53.61     32.48 o 
   9 -17   1      665.55      707.38     78.77 o 
  -4 -16   1       61.05      -26.41     32.79 o 
  -3 -16   1       38.55      -13.78     72.15 o 
  -2 -16   1      221.01      267.70     56.89 o 
  -1 -16   1        6.03       -9.32     37.97 o 
   0 -16   1      289.05      220.66     49.10 o 
   1 -16   1       27.44       16.67     26.80 o 
   2 -16   1      472.76      509.52     66.87 o 
   3 -16   1      318.49      355.27     57.99 o 
   4 -16   1      384.25      469.30     63.29 o 
   5 -16   1      523.70      613.43     72.97 o 
   6 -16   1       20.88       74.05     30.99 o 
   7 -16   1      482.39      435.58     58.07 o 
   8 -16   1       71.09       16.28     26.92 o 
   9 -16   1      238.24      262.73     50.87 o 
  10 -16   1      444.73      496.08     68.46 o 
  -5 -15   1       30.82       42.57     40.98 o 
  -4 -15   1      253.97      289.63     54.12 o 
  -3 -15   1      112.53      150.80     39.87 o 
  -2 -15   1      375.87      334.87     55.85 o 
  -1 -15   1        2.30        4.60     73.04 o 
   0 -15   1      445.67      515.07     68.70 o 
   1 -15   1      397.98      487.78     65.74 o 
   2 -15   1      483.25      602.20     70.06 o 
   3 -15   1      995.24     1051.00    146.55 o 
   4 -15   1        4.70       28.66     28.14 o 
   5 -15   1     1909.46     1995.61    127.76 o 
   6 -15   1      507.57      595.01     54.43 o 
   7 -15   1       99.47       50.96     29.75 o 
   8 -15   1     1031.85     1003.95     89.99 o 
   9 -15   1        0.55       60.74     44.11 o 
  10 -15   1      514.66      518.09     67.78 o 
  11 -15   1      179.22      112.29     35.94 o 
  -6 -14   1      227.84      164.14     33.83 o 
  -5 -14   1      102.02       91.81     30.55 o 
  -4 -14   1      350.32      349.90     58.05 o 
  -3 -14   1      337.57      326.81     54.77 o 
  -2 -14   1     1054.49     1048.30     92.33 o 
  -1 -14   1       22.76       20.30     28.29 o 
   0 -14   1      318.28      306.77     51.67 o 
   1 -14   1     1274.36     1260.30    102.85 o 
   2 -14   1       25.47       24.39     25.92 o 
   3 -14   1     2083.45     2181.51    106.26 o 
   4 -14   1      458.02      411.49     57.05 o 
   5 -14   1     1163.99     1195.29     68.97 o 
   6 -14   1      769.81      776.78     58.55 o 
   7 -14   1       24.59      119.91     31.99 o 
   8 -14   1     1193.36     1258.11     94.43 o 
   9 -14   1      147.02      162.14     39.88 o 
  10 -14   1      206.07      213.23     44.08 o 
  11 -14   1      332.84      327.23     56.91 o 
  12 -14   1       13.38       28.78     50.68 o 
  -7 -13   1      452.97      513.06     57.53 o 
  -6 -13   1      216.71      187.59     63.42 o 
  -5 -13   1      336.39      356.91     44.47 o 
  -4 -13   1      691.44      620.59     84.42 o 
  -3 -13   1       70.32      150.48     29.52 o 
  -2 -13   1      834.72      909.09     64.50 o 
  -1 -13   1      169.98      156.47     29.19 o 
   0 -13   1      340.99      342.74     51.26 o 
   1 -13   1     2154.80     2174.63    107.69 o 
   2 -13   1        4.12       17.64     23.14 o 
   3 -13   1     2871.69     2530.86    110.67 o 
   4 -13   1      617.83      646.04     51.44 o 
   5 -13   1     1175.88     1177.54     63.30 o 
   6 -13   1      469.91      620.14     51.56 o 
   7 -13   1      123.71      109.91     34.39 o 
   8 -13   1      924.36      899.00     81.62 o 
   9 -13   1      236.97      223.84     45.28 o 
  10 -13   1        0.25       36.97     44.93 o 
  11 -13   1      405.71      355.84     57.93 o 
  12 -13   1       36.47       82.73     85.68 o 
  -8 -12   1       12.88       -0.68     36.61 o 
  -7 -12   1      108.37       42.03     35.78 o 
  -6 -12   1      248.00      166.64     37.55 o 
  -5 -12   1      188.78      297.63     42.53 o 
  -4 -12   1     3128.15     3205.86    107.53 o 
  -3 -12   1     1717.62     1692.69     78.27 o 
  -2 -12   1     2612.92     2507.96     89.19 o 
  -1 -12   1     1140.66     1142.15     62.07 o 
   0 -12   1      550.56      618.08     59.45 o 
   1 -12   1     1881.08     1882.08     70.43 o 
   2 -12   1      889.56      921.41     51.59 o 
   3 -12   1     3211.06     3180.29     88.81 o 
   4 -12   1     3474.80     3411.83     93.99 o 
   5 -12   1     1002.23     1136.07     59.51 o 
   6 -12   1     3189.48     3214.64     93.49 o 
   7 -12   1      181.86      195.66     38.50 o 
   8 -12   1      461.27      488.53     75.03 o 
   9 -12   1      355.94      425.36     61.21 o 
  10 -12   1      159.81      155.71     52.96 o 
  11 -12   1      627.53      559.72     71.76 o 
  12 -12   1       21.74        8.93     29.46 o 
  -9 -11   1      275.97      269.26     54.13 o 
  -8 -11   1      214.79      187.68     45.18 o 
  -7 -11   1        6.56       31.76     24.75 o 
  -6 -11   1      633.85      722.74     62.37 o 
  -5 -11   1       39.37       44.22     24.63 o 
  -4 -11   1     3209.68     3094.21    101.09 o 
  -3 -11   1     1758.15     1887.33     77.08 o 
  -2 -11   1     1139.72     1067.49     62.27 o 
  -1 -11   1     1981.73     1929.81     72.61 o 
   0 -11   1      220.76      211.73     29.52 o 
   1 -11   1      831.60      816.78     48.64 o 
   2 -11   1     1699.31     1764.05     51.85 o 
   3 -11   1     2447.52     2368.73     60.93 o 
   4 -11   1      602.99      583.44     36.22 o 
   5 -11   1     1616.04     1461.86     62.55 o 
   6 -11   1     1299.16     1196.86     59.93 o 
   7 -11   1       57.96       77.37     25.87 o 
   8 -11   1      125.94      137.63     33.94 o 
   9 -11   1     1199.18     1369.52    118.69 o 
  10 -11   1       89.01       90.69     30.44 o 
  11 -11   1     2035.96     1909.58    112.24 o 
  12 -11   1        0.11       -6.37     38.16 o 
  13 -11   1      695.71      752.56     87.05 o 
  -9 -10   1       66.45       99.95     37.63 o 
  -8 -10   1      414.44      473.94    115.94 o 
  -7 -10   1       21.95       87.52     24.14 o 
  -6 -10   1      743.17      687.82     59.28 o 
  -5 -10   1      262.65      279.45     38.04 o 
  -4 -10   1       10.63       15.36     32.51 o 
  -3 -10   1      552.84      547.43     47.36 o 
  -2 -10   1        5.09       20.11     16.35 o 
  -1 -10   1     2672.39     2448.26     76.78 o 
   0 -10   1     1972.67     1965.19    114.65 o 
   1 -10   1      533.64      546.00     31.73 o 
   2 -10   1      613.28      718.78     34.85 o 
   3 -10   1      919.42      759.14     36.54 o 
   4 -10   1       92.88      115.81     18.83 o 
   5 -10   1      949.62      790.13     38.66 o 
   6 -10   1      387.80      470.41     33.54 o 
   7 -10   1      154.14      153.50     26.03 o 
   8 -10   1      884.22      968.36     58.24 o 
   9 -10   1     1284.85     1202.54     87.99 o 
  10 -10   1       12.31       44.38     26.59 o 
  11 -10   1     1412.69     1347.57    102.24 o 
  12 -10   1      178.84      256.19     48.90 o 
  13 -10   1      301.62      409.58     63.52 o 
 -10  -9   1      527.32      438.89     66.52 o 
  -9  -9   1        1.12       27.94     37.85 o 
  -8  -9   1      367.58      483.72     68.01 o 
  -7  -9   1       71.37      109.75     24.36 o 
  -6  -9   1      435.76      523.96     50.00 o 
  -5  -9   1      772.81      754.74     56.08 o 
  -4  -9   1      133.52      153.57     27.03 o 
  -3  -9   1     1312.44     1179.78     59.03 o 
  -2  -9   1       49.89       40.08     22.66 o 
  -1  -9   1     6242.04     6230.33    116.68 o 
   0  -9   1      654.30      802.57     32.31 o 
   1  -9   1      635.31      664.29     39.02 o 
   2  -9   1      348.03      343.01     25.50 o 
   3  -9   1      190.01      293.19     24.42 o 
   4  -9   1      491.08      560.17     32.58 o 
   5  -9   1     5751.91     5759.46     90.27 o 
   6  -9   1     1488.54     1445.26     46.99 o 
   7  -9   1     5052.85     5031.35    108.88 o 
   8  -9   1      157.55      144.78     24.94 o 
   9  -9   1     2400.90     2470.78     85.53 o 
  10  -9   1       46.82       71.59     21.71 o 
  11  -9   1      594.55      552.04     73.96 o 
  12  -9   1       14.48        8.86     66.87 o 
  13  -9   1      184.98      232.28     43.89 o 
 -11  -8   1      171.45      284.48     57.17 o 
 -10  -8   1      417.60      297.29     59.99 o 
  -9  -8   1        0.52      -11.89     26.24 o 
  -8  -8   1      126.01       91.95     35.46 o 
  -7  -8   1      201.67      206.35     37.41 o 
  -6  -8   1        8.89       -7.59     15.51 o 
  -5  -8   1     3470.35     3287.28     94.99 o 
  -4  -8   1       23.64       60.90     20.54 o 
  -3  -8   1     6226.00     5627.32    113.11 o 
  -2  -8   1       66.82       35.21     17.95 o 
  -1  -8   1     7411.95     7003.62     78.44 o 
   0  -8   1     1497.56     1333.86     37.57 o 
   1  -8   1     2260.47     2062.20     64.99 o 
   2  -8   1      767.88      956.23     34.24 o 
   3  -8   1      492.34      466.39     27.85 o 
   4  -8   1     2379.36     2380.47     54.23 o 
   5  -8   1     8542.38     8621.46    105.85 o 
   6  -8   1      237.83      259.79     24.21 o 
   7  -8   1     6352.34     6523.13    123.07 o 
   8  -8   1       11.98       15.22     16.23 o 
   9  -8   1      984.52     1039.80     62.69 o 
  10  -8   1      447.90      401.54     44.54 o 
  11  -8   1       23.49       30.50     25.81 o 
  12  -8   1       42.03       67.43     24.64 o 
  13  -8   1        5.32        2.63     21.20 o 
 -11  -7   1       16.83      -47.80     37.53 o 
 -10  -7   1      682.24      696.39     86.07 o 
  -9  -7   1        5.12       35.90     29.38 o 
  -8  -7   1      687.84      753.63     83.31 o 
  -7  -7   1      535.90      531.82     48.24 o 
  -6  -7   1       27.00       29.89     17.95 o 
  -5  -7   1     7871.20     7481.07    136.36 o 
  -4  -7   1     1873.53     1763.27     64.56 o 
  -3  -7   1     4733.52     4357.32     94.31 o 
  -2  -7   1     4320.01     4235.19     89.00 o 
  -1  -7   1     9464.10     9026.14    123.75 o 
   0  -7   1     2613.37     2651.33     55.18 o 
   1  -7   1      681.88      623.77     27.85 o 
   2  -7   1     6122.75     5430.08     77.04 o 
   3  -7   1     1761.94     1497.51     50.76 o 
   4  -7   1     2388.05     2491.81     52.81 o 
   5  -7   1     4313.34     4092.60     69.09 o 
   6  -7   1       62.25       69.72     15.06 o 
   7  -7   1     3035.57     2811.23     80.05 o 
   8  -7   1     1024.69     1080.91     57.09 o 
   9  -7   1     1443.79     1591.00     69.51 o 
  10  -7   1      818.34      755.14     59.27 o 
  11  -7   1        4.72        2.03     19.05 o 
  12  -7   1        0.90       13.12     20.80 o 
  13  -7   1      444.76      663.24     74.40 o 
  14  -7   1       34.20       39.86     36.94 o 
 -12  -6   1      194.36      221.03     53.13 o 
 -11  -6   1       13.63        0.11     28.36 o 
 -10  -6   1      491.55      421.41     65.98 o 
  -9  -6   1        0.49        6.25     38.67 o 
  -8  -6   1      298.09      253.33     47.40 o 
  -7  -6   1     1386.59     1534.75     67.12 o 
  -6  -6   1      693.19      726.81     57.53 o 
  -5  -6   1     7962.10     7436.16    128.95 o 
  -4  -6   1     1343.42     1282.57     53.13 o 
  -3  -6   1     7722.74     7069.35    112.48 o 
  -2  -6   1       49.90      110.52     23.47 o 
  -1  -6   1      938.19     1029.97     49.09 o 
   0  -6   1      602.99      510.00     23.53 o 
   1  -6   1     3576.29     3213.63     51.04 o 
   2  -6   1     3019.12     3083.85     51.53 o 
   3  -6   1     3985.49     3914.89     92.52 o 
   4  -6   1     1883.28     1813.50     43.16 o 
   5  -6   1     9155.45     8821.60     95.52 o 
   6  -6   1     2491.23     2257.62     49.76 o 
   7  -6   1     8110.72     7833.22    132.05 o 
   8  -6   1     1361.58     1296.52     60.23 o 
   9  -6   1     2691.45     2856.92     90.76 o 
  10  -6   1        9.88       36.04     17.68 o 
  11  -6   1       18.76        0.14     18.00 o 
  12  -6   1       36.39       30.83     21.70 o 
  13  -6   1      566.35      669.01     67.16 o 
  14  -6   1        9.51      -16.63     24.78 o 
 -12  -5   1        7.54       51.93     38.10 o 
 -11  -5   1      169.89      192.26     47.77 o 
 -10  -5   1      144.82      207.19     46.58 o 
  -9  -5   1     1635.43     1698.98    105.72 o 
  -8  -5   1        9.16      -12.11     26.35 o 
  -7  -5   1     4904.70     4834.00    110.43 o 
  -6  -5   1      690.70      677.43     45.83 o 
  -5  -5   1     4498.17     4358.64     66.83 o 
  -4  -5   1       52.11      106.98     20.46 o 
  -3  -5   1      409.73      342.81     30.22 o 
  -2  -5   1     2590.88     2802.64     63.66 o 
  -1  -5   1      684.54      829.45     30.57 o 
   0  -5   1     1652.19     1503.18     32.11 o 
   1  -5   1        4.01       -8.27      8.49 o 
   2  -5   1      359.31      431.23     21.11 o 
   3  -5   1    12929.94    12234.67    111.47 o 
   4  -5   1       51.17       11.69     10.64 o 
   5  -5   1     2550.42     2517.32     47.11 o 
   6  -5   1      168.05      167.99     15.47 o 
   7  -5   1     8666.35     8146.27    132.42 o 
   8  -5   1       60.64       69.17     29.61 o 
   9  -5   1      445.22      373.81     44.51 o 
  10  -5   1       48.75       15.56     20.73 o 
  11  -5   1       81.06       43.36     22.78 o 
  12  -5   1       48.16       80.79     25.22 o 
  13  -5   1     1093.01     1138.97    104.94 o 
  14  -5   1        8.41       57.47     32.91 o 
 -12  -4   1       39.94       40.78     35.80 o 
 -11  -4   1     1300.91     1296.07    109.69 o 
 -10  -4   1      141.04      162.82     46.49 o 
  -9  -4   1     3523.81     3386.75    137.83 o 
  -8  -4   1       82.14       33.22     28.72 o 
  -7  -4   1     6835.61     6622.95    140.31 o 
  -6  -4   1        9.66        8.82     10.61 o 
  -5  -4   1     1609.97     1518.65     40.82 o 
  -4  -4   1     1621.71     1708.04     38.15 o 
  -3  -4   1      655.86      614.64     24.38 o 
  -2  -4   1    13077.13    12545.01    122.21 o 
  -1  -4   1      752.20      769.68     34.03 o 
   0  -4   1      595.70      491.86     18.16 o 
   1  -4   1       97.49      282.71     18.32 o 
   2  -4   1     7416.29     7831.52     69.46 o 
   3  -4   1    12676.03    13518.51     96.61 o 
   4  -4   1      511.70      509.77     22.13 o 
   5  -4   1     1893.86     1508.22     31.69 o 
   6  -4   1     3042.99     3224.72     78.02 o 
   7  -4   1     1317.59     1202.87     52.91 o 
   8  -4   1       10.34       -5.92     14.05 o 
   9  -4   1      197.04      220.44     31.62 o 
  10  -4   1      270.45      205.52     32.85 o 
  11  -4   1     1535.74     1589.48     75.59 o 
  12  -4   1      209.23      210.13     37.95 o 
  13  -4   1     1362.71     1663.61    114.36 o 
  14  -4   1       14.91       38.77     30.51 o 
 -13  -3   1      277.02      177.39     86.22 o 
 -12  -3   1      268.32      256.69     55.83 o 
 -11  -3   1     1599.24     1605.49    157.20 o 
 -10  -3   1      297.76      380.37     61.11 o 
  -9  -3   1     3477.45     3471.69    136.78 o 
  -8  -3   1        0.69       16.00     23.54 o 
  -7  -3   1     1233.34     1365.52     44.54 o 
  -6  -3   1     1598.89     1507.95     48.97 o 
  -5  -3   1      805.59      993.76     32.88 o 
  -4  -3   1       44.15       28.27     10.31 o 
  -3  -3   1     3386.87     3240.42     45.48 o 
  -2  -3   1     2321.53     2454.47     31.80 o 
  -1  -3   1      385.20      176.22     17.04 o 
   0  -3   1     1716.76     2272.53     29.91 o 
   1  -3   1    18107.67    20680.72    100.19 o 
   2  -3   1      363.34      623.58     20.88 o 
   3  -3   1    10445.02    10996.78     78.33 o 
   4  -3   1       95.29       34.54     14.82 o 
   5  -3   1     5872.84     6221.75    119.28 o 
   6  -3   1      170.60      256.43     28.80 o 
   7  -3   1      713.50      741.77     46.13 o 
   8  -3   1        0.30       44.34     33.11 o 
   9  -3   1     2380.59     2402.41    100.77 o 
  10  -3   1      127.18      159.88     30.00 o 
  11  -3   1     3244.16     3256.93    107.58 o 
  12  -3   1      207.07      285.62     49.63 o 
  13  -3   1      806.72      884.61     89.18 o 
  14  -3   1        6.98      -23.83     33.71 o 
 -13  -2   1      608.13      551.32     80.66 o 
 -12  -2   1       91.99      225.75     50.60 o 
 -11  -2   1     1826.45     1944.22    112.89 o 
 -10  -2   1     1373.52     1391.31    112.59 o 
  -9  -2   1     2157.53     2162.22    105.34 o 
  -8  -2   1      537.23      535.07     43.54 o 
  -7  -2   1      462.73      458.76     37.22 o 
  -6  -2   1     2423.81     2432.43     52.24 o 
  -5  -2   1     1125.28     1260.24     35.51 o 
  -4  -2   1     1599.15     1932.21     39.54 o 
  -3  -2   1     1335.61     1303.69     29.51 o 
  -2  -2   1    15360.60    16401.17     91.38 o 
  -1  -2   1    22203.99    25690.96    131.68 o 
   0  -2   1      436.03      382.62     11.04 o 
   1  -2   1    58056.47    62708.29    225.06 o 
   2  -2   1      235.30      215.47     11.55 o 
   3  -2   1     1831.37     1614.62     40.33 o 
   4  -2   1     1600.91     1558.90     45.67 o 
   5  -2   1     3889.95     4609.99    102.37 o 
   6  -2   1      144.08      196.60     26.51 o 
   7  -2   1     5551.18     5476.42    107.78 o 
   8  -2   1      130.35      147.24     25.83 o 
   9  -2   1     5180.32     5350.92    197.69 o 
  10  -2   1        4.27      -24.42     16.28 o 
  11  -2   1     3832.94     3724.81    115.92 o 
  12  -2   1        0.05      -29.38     21.48 o 
  13  -2   1      392.60      442.18     90.52 o 
 -13  -1   1      435.42      284.93     57.66 o 
 -12  -1   1        4.39       54.87     32.38 o 
 -11  -1   1      638.23      701.27    100.23 o 
 -10  -1   1      753.19      818.18     81.28 o 
  -9  -1   1      216.17      233.48     33.18 o 
  -8  -1   1     1541.09     1476.12     61.07 o 
  -7  -1   1     2238.51     2114.16     67.06 o 
  -6  -1   1     2196.28     2306.68     48.01 o 
  -5  -1   1      310.41      349.17     22.45 o 
  -4  -1   1     1571.90     1238.96     38.90 o 
  -3  -1   1      368.58      414.03     18.19 o 
  -2  -1   1       55.46       97.38     10.18 o 
  -1  -1   1    50138.28    52788.60    174.07 o 
   0  -1   1        0.24       -6.16      4.11 o 
   1  -1   1    49754.35    57201.92    592.86 o 
   2  -1   1     1806.78     1641.42     33.21 o 
   3  -1   1     2627.70     2923.08     52.60 o 
   4  -1   1     1944.86     1669.12     46.26 o 
   5  -1   1       99.27       38.95     16.32 o 
   6  -1   1     2342.35     2522.93     68.87 o 
   7  -1   1     9815.54     9446.96    142.05 o 
   8  -1   1       34.07       47.87     19.01 o 
   9  -1   1     4535.72     4393.55    112.29 o 
  10  -1   1      286.22      321.97     46.85 o 
  11  -1   1     3073.53     3068.42    106.10 o 
  12  -1   1       35.67      115.68     35.49 o 
  13  -1   1      287.25      375.95     66.19 o 
 -13   0   1       99.44       89.41     46.51 o 
 -12   0   1       30.86       80.06     35.62 o 
 -11   0   1     1321.10     1307.16     99.72 o 
 -10   0   1        0.25       24.23     18.70 o 
  -9   0   1      644.54      741.33     53.87 o 
  -8   0   1        2.13       15.37     14.96 o 
  -7   0   1      641.95      687.90     43.57 o 
  -6   0   1       35.51       34.02      9.74 o 
  -5   0   1     2406.30     2638.96     53.11 o 
  -4   0   1     8682.38     7505.01     96.85 o 
  -3   0   1    15074.81    13968.12     84.79 o 
  -2   0   1     1982.88     1908.06     26.34 o 
  -1   0   1    37495.63    42507.99    148.57 o 
   0   0   1       24.47        0.03      2.69 o 
   1   0   1    13740.75    15809.21     71.99 o 
   2   0   1      303.39      372.43     16.17 o 
   3   0   1       38.47       -0.92      7.88 o 
   4   0   1    11178.76    12153.38     88.92 o 
   5   0   1     6972.75     6552.21    134.99 o 
   6   0   1      219.98      272.81     18.24 o 
   7   0   1     3066.01     2847.75     79.95 o 
   8   0   1        1.15        4.38     16.64 o 
   9   0   1     5014.93     5061.56    154.97 o 
  10   0   1      584.27      633.66     54.73 o 
  11   0   1      830.41      776.99     86.16 o 
  12   0   1       10.44       55.64     32.79 o 
  13   0   1      426.06      380.36     68.16 o 
 -14   1   1       20.46        1.34     39.77 o 
 -13   1   1      374.09      244.76     54.53 o 
 -12   1   1      169.87      205.02     49.19 o 
 -11   1   1     2174.20     2172.01     87.60 o 
 -10   1   1      197.96      200.35     31.92 o 
  -9   1   1       17.55      -21.57     14.38 o 
  -8   1   1       33.91       18.41     18.05 o 
  -7   1   1      858.34      977.13     48.73 o 
  -6   1   1      789.01      801.51     42.88 o 
  -5   1   1    10756.47    10577.27    125.71 o 
  -4   1   1      458.05      746.14     32.40 o 
  -3   1   1     5354.39     4590.21     45.87 o 
  -2   1   1     4329.44     3934.19     51.66 o 
  -1   1   1     6008.90     7086.27    108.38 o 
   0   1   1      630.17      561.68     17.23 o 
   1   1   1        6.32       35.46      7.22 o 
   2   1   1     7878.61     7783.29     61.97 o 
   3   1   1     7230.69     6587.53     78.81 o 
   4   1   1       41.16      158.60     20.91 o 
   5   1   1     2001.50     1858.39     42.11 o 
   6   1   1     1181.15     1382.38     39.01 o 
   7   1   1     2936.98     2835.08     78.83 o 
   8   1   1       41.06       49.49     18.96 o 
   9   1   1     3354.63     3161.84    134.47 o 
  10   1   1        3.21       36.75     27.87 o 
  11   1   1      849.13     1006.94     94.23 o 
  12   1   1       50.85       25.76     33.99 o 
  13   1   1      195.06       90.59     43.88 o 
 -14   2   1        0.17       62.36     72.47 o 
 -13   2   1      737.98      752.32     91.07 o 
 -12   2   1      489.93      505.33    101.84 o 
 -11   2   1      311.56      314.02     54.03 o 
 -10   2   1      245.22      169.34     30.95 o 
  -9   2   1      347.74      405.05     41.29 o 
  -8   2   1      547.83      492.98     42.81 o 
  -7   2   1     8171.33     8268.09    129.56 o 
  -6   2   1      386.15      341.36     31.20 o 
  -5   2   1     7346.65     7932.34     70.10 o 
  -4   2   1      262.11      261.57     15.42 o 
  -3   2   1    18733.70    18130.02    101.20 o 
  -2   2   1     4321.25     5585.00     67.17 o 
  -1   2   1     3064.79     3490.84     49.99 o 
   0   2   1       32.25       22.42      7.54 o 
   1   2   1       77.11       20.04      9.44 o 
   2   2   1     2151.91     2271.98     97.28 o 
   3   2   1     1140.74      704.47     46.22 o 
   4   2   1        6.25       19.25     10.41 o 
   5   2   1     6792.52     6872.74    107.64 o 
   6   2   1      224.17      273.20     23.06 o 
   7   2   1      940.72      964.42     50.49 o 
   8   2   1      463.46      531.49     45.38 o 
   9   2   1     3887.48     4004.14    145.37 o 
  10   2   1      215.83      206.66     46.85 o 
  11   2   1      114.75       85.59     39.50 o 
  12   2   1        9.22      -39.27     29.27 o 
  13   2   1        2.00      -15.34     36.85 o 
 -14   3   1        0.05      -58.64     45.72 o 
 -13   3   1      348.97      430.75     50.90 o 
 -12   3   1      120.98      118.76     29.51 o 
 -11   3   1       56.22      134.63     26.94 o 
 -10   3   1        4.76       39.04     18.99 o 
  -9   3   1     3306.17     3409.70     96.31 o 
  -8   3   1       47.57       55.78     18.98 o 
  -7   3   1     8905.76     8871.49    134.95 o 
  -6   3   1      670.67      775.71     41.34 o 
  -5   3   1    14321.94    14515.58    104.99 o 
  -4   3   1      436.35      650.01     23.65 o 
  -3   3   1    20045.21    22199.66    162.68 o 
  -2   3   1     5194.45     5567.61     66.77 o 
  -1   3   1      617.50      706.78     24.90 o 
   0   3   1    46697.74    55260.77    199.58 o 
   1   3   1    19727.43    20398.80    135.04 o 
   2   3   1     1889.46     2020.10     54.44 o 
   3   3   1     1146.32     1377.48     33.96 o 
   4   3   1     1119.46     1034.84     33.17 o 
   5   3   1     3651.08     3411.02     61.91 o 
   6   3   1     1321.05     1368.79     42.78 o 
   7   3   1     1708.12     1785.77     63.49 o 
   8   3   1       86.27       96.61     32.09 o 
   9   3   1     2015.48     1871.64    104.38 o 
  10   3   1      268.69      336.41     57.08 o 
  11   3   1      106.99      106.77     39.91 o 
  12   3   1        4.49       36.60     33.16 o 
 -14   4   1       55.15       67.73     50.67 o 
 -13   4   1       43.02       39.70     23.74 o 
 -12   4   1        1.21      -16.30     24.25 o 
 -11   4   1      119.13      127.81     31.96 o 
 -10   4   1       48.49       52.55     21.99 o 
  -9   4   1     5343.28     5366.40    120.44 o 
  -8   4   1        8.02        1.58     15.02 o 
  -7   4   1     8673.25     8780.13    134.58 o 
  -6   4   1     1436.71     1638.91     38.73 o 
  -5   4   1    12387.71    12582.83    158.74 o 
  -4   4   1     2403.83     2346.93     70.30 o 
  -3   4   1    12625.66    13627.23    105.73 o 
  -2   4   1        4.56      -12.40      8.27 o 
  -1   4   1      574.78      512.02     20.06 o 
   0   4   1     1084.00      988.27     26.44 o 
   1   4   1     5430.16     5843.21     61.26 o 
   2   4   1     9634.12     9829.71     84.00 o 
   3   4   1    10353.48    10092.59    163.60 o 
   4   4   1      373.60      445.35     41.59 o 
   5   4   1     6408.05     6347.55     86.76 o 
   6   4   1     2723.99     2358.54     56.73 o 
   7   4   1      561.34      634.91     64.80 o 
   8   4   1      514.66      515.62     63.91 o 
   9   4   1       10.51       68.93     32.17 o 
  10   4   1      249.27      254.18     49.61 o 
  11   4   1     1006.00      930.20     96.78 o 
  12   4   1       30.62       36.46     33.92 o 
 -14   5   1      119.47      139.31     32.37 o 
 -13   5   1        0.28      -14.04     33.30 o 
 -12   5   1        3.42       -4.46     19.71 o 
 -11   5   1       24.22       47.29     36.10 o 
 -10   5   1      160.47      168.19     36.28 o 
  -9   5   1     2909.94     3169.27     93.60 o 
  -8   5   1       57.46       75.68     21.72 o 
  -7   5   1     7622.55     7449.80    129.30 o 
  -6   5   1      665.27      675.60     30.04 o 
  -5   5   1     7093.62     7463.15     86.01 o 
  -4   5   1      394.46      465.56     26.07 o 
  -3   5   1     7118.16     6242.87     69.54 o 
  -2   5   1     7341.97     7869.46     73.97 o 
  -1   5   1     2762.06     2512.03     43.86 o 
   0   5   1      437.81      424.25     20.95 o 
   1   5   1    20322.01    20627.64    128.12 o 
   2   5   1     2071.85     2102.86     42.04 o 
   3   5   1    15326.66    15502.47    119.56 o 
   4   5   1      538.77      437.18     25.70 o 
   5   5   1     8075.14     7577.70    127.85 o 
   6   5   1      628.34      682.72     47.14 o 
   7   5   1       28.71       52.27     36.83 o 
   8   5   1      250.35      221.39     44.33 o 
   9   5   1      339.55      314.72     53.58 o 
  10   5   1      393.87      384.01     61.70 o 
  11   5   1      356.17      291.02     82.08 o 
  12   5   1      174.12      209.46     94.50 o 
 -14   6   1        7.47        1.71     71.64 o 
 -13   6   1      219.57      226.07     38.04 o 
 -12   6   1      136.41      166.14     32.27 o 
 -11   6   1      659.42      679.36     58.69 o 
 -10   6   1      279.76      353.38     40.04 o 
  -9   6   1     2958.72     2859.91     99.42 o 
  -8   6   1       63.64       68.83     19.65 o 
  -7   6   1     8120.01     8375.37    132.93 o 
  -6   6   1      621.86      581.54     34.60 o 
  -5   6   1     4696.78     4890.09     72.87 o 
  -4   6   1     1685.97     1627.71     41.13 o 
  -3   6   1       26.56       11.28      9.57 o 
  -2   6   1      396.36      501.92     24.40 o 
  -1   6   1    13172.43    13747.96    128.59 o 
   0   6   1     5625.07     5009.24     66.10 o 
   1   6   1    15264.54    14790.85    115.16 o 
   2   6   1      441.09      424.30     23.58 o 
   3   6   1    10462.30    10106.68     99.32 o 
   4   6   1        8.90       23.76     17.33 o 
   5   6   1     4081.04     4152.59    149.06 o 
   6   6   1        1.56        0.18     15.43 o 
   7   6   1      479.14      469.92     74.05 o 
   8   6   1       11.57      -41.25     32.31 o 
   9   6   1      101.59       67.50     59.53 o 
  10   6   1      489.12      516.61     73.00 o 
  11   6   1      139.45      188.35     44.98 o 
 -14   7   1      351.13      356.96     60.18 o 
 -13   7   1      655.38      723.88     81.63 o 
 -12   7   1       75.08       34.90     26.77 o 
 -11   7   1     2361.35     2254.62     88.40 o 
 -10   7   1        8.68       19.45     18.52 o 
  -9   7   1     4218.93     4274.01    110.13 o 
  -8   7   1      903.63      844.28     63.01 o 
  -7   7   1     3934.74     4263.19     96.07 o 
  -6   7   1      692.86      697.56     33.08 o 
  -5   7   1     3172.71     3239.33     62.22 o 
  -4   7   1     2262.66     2146.83     48.46 o 
  -3   7   1       11.48       51.36     12.39 o 
  -2   7   1      958.37      982.59     34.98 o 
  -1   7   1      106.15       67.87     13.54 o 
   0   7   1      748.94      786.59     30.78 o 
   1   7   1     7791.07     8014.33     89.68 o 
   2   7   1     1107.68     1247.52     57.72 o 
   3   7   1     1759.82     1593.40     67.82 o 
   4   7   1        4.73        2.69     15.37 o 
   5   7   1     1229.57     1315.82     60.54 o 
   6   7   1     1216.19     1190.95     63.09 o 
   7   7   1       55.67       60.36     28.15 o 
   8   7   1      240.31      225.10     48.53 o 
   9   7   1      332.95      456.86     67.86 o 
  10   7   1      317.16      321.39     57.96 o 
  11   7   1      614.31      639.64     85.39 o 
 -14   8   1      375.97      273.37     60.39 o 
 -13   8   1      908.88      874.55     93.45 o 
 -12   8   1        1.39       49.32     44.14 o 
 -11   8   1     3020.06     3238.55    136.08 o 
 -10   8   1      288.24      360.28     54.09 o 
  -9   8   1     3129.46     3106.59     93.70 o 
  -8   8   1     1298.68     1274.92     59.52 o 
  -7   8   1      284.89      321.77     32.96 o 
  -6   8   1      938.46      829.90     36.58 o 
  -5   8   1      244.79      177.50     19.88 o 
  -4   8   1     2251.43     2575.21     57.99 o 
  -3   8   1     6174.98     5654.52     79.51 o 
  -2   8   1       40.76       35.45     11.01 o 
  -1   8   1     2510.62     2409.00     52.39 o 
   0   8   1      412.06      384.85     33.38 o 
   1   8   1     4140.84     3672.62     63.98 o 
   2   8   1     1707.58     1621.57     63.69 o 
   3   8   1        7.35       58.14     18.82 o 
   4   8   1       10.19      -15.77     15.84 o 
   5   8   1       31.96      -11.21     16.31 o 
   6   8   1      607.06      564.54     50.73 o 
   7   8   1      898.23      815.00     60.78 o 
   8   8   1      220.25      163.22     41.76 o 
   9   8   1      331.63      387.83     65.45 o 
  10   8   1        8.26       24.11     35.53 o 
 -13   9   1     1756.53     2077.49    195.99 o 
 -12   9   1       20.58       33.65     29.02 o 
 -11   9   1     3483.89     3473.51    143.19 o 
 -10   9   1      372.45      361.75     82.77 o 
  -9   9   1     2589.49     2856.60    167.44 o 
  -8   9   1     1678.45     1599.44     87.29 o 
  -7   9   1      748.14      681.45     64.49 o 
  -6   9   1     1756.08     1778.58     96.58 o 
  -5   9   1     1678.31     1603.99     50.59 o 
  -4   9   1      494.78      460.01     28.67 o 
  -3   9   1     6822.40     6463.06     89.14 o 
  -2   9   1       79.39       69.37     13.92 o 
  -1   9   1     2298.51     2052.84     61.17 o 
   0   9   1      471.15      515.46     41.26 o 
   1   9   1     1262.08     1325.37     59.03 o 
   2   9   1     2595.80     2441.09     77.46 o 
   3   9   1      517.41      463.07     44.08 o 
   4   9   1     3753.33     3609.76    101.83 o 
   5   9   1        3.54       27.47     18.54 o 
   6   9   1      284.33      320.97     40.78 o 
   7   9   1      233.63      196.45     96.84 o 
   8   9   1       83.68       65.56     33.53 o 
   9   9   1      620.21      593.93     79.21 o 
  10   9   1      113.43      186.43     48.65 o 
 -13  10   1     1724.58     1641.37    174.30 o 
 -12  10   1       22.49       -7.24     25.81 o 
 -11  10   1     2758.76     2517.47    123.98 o 
 -10  10   1      182.68      143.30     39.46 o 
  -9  10   1      354.48      468.89     59.92 o 
  -8  10   1      626.05      584.75     64.10 o 
  -7  10   1      416.68      361.81     51.40 o 
  -6  10   1      674.34      715.90     50.08 o 
  -5  10   1     4767.33     4709.40    106.18 o 
  -4  10   1      663.57      635.22     67.91 o 
  -3  10   1     3505.85     3202.05     84.87 o 
  -2  10   1       45.33       18.92     15.55 o 
  -1  10   1     2576.92     2501.46     59.30 o 
   0  10   1      511.77      618.45     67.76 o 
   1  10   1      692.61      704.46     49.03 o 
   2  10   1     2971.23     2812.39     87.78 o 
   3  10   1      215.71      188.69     31.56 o 
   4  10   1     2751.14     2502.44    104.11 o 
   5  10   1     1147.54      966.12     66.09 o 
   6  10   1      351.61      344.07     64.20 o 
   7  10   1     1003.40     1045.58     94.79 o 
   8  10   1       24.95       76.34     66.36 o 
   9  10   1      726.40      855.59    167.82 o 
 -13  11   1      878.69      925.21     97.04 o 
 -12  11   1        8.02      -44.69     81.38 o 
 -11  11   1      597.68      541.42    123.46 o 
 -10  11   1       29.59       26.78     27.54 o 
  -9  11   1       47.84       62.71     25.15 o 
  -8  11   1       61.60       52.12     27.20 o 
  -7  11   1      558.44      424.54     67.25 o 
  -6  11   1      365.80      386.41     40.17 o 
  -5  11   1     4913.33     4832.97    112.19 o 
  -4  11   1      329.10      376.09     38.64 o 
  -3  11   1      990.02      958.72     52.84 o 
  -2  11   1      178.43      143.43     24.43 o 
  -1  11   1     2958.20     2983.88    122.55 o 
   0  11   1     1242.52     1140.77     56.53 o 
   1  11   1      621.95      587.03     48.60 o 
   2  11   1     1306.55     1270.32     65.67 o 
   3  11   1      242.60      246.31     36.05 o 
   4  11   1      251.92      168.68     34.60 o 
   5  11   1     2752.80     2822.76    100.62 o 
   6  11   1       89.63      108.08     30.29 o 
   7  11   1     1630.31     1748.63    113.47 o 
   8  11   1       51.87      143.65     40.82 o 
 -12  12   1       18.92        5.56     28.11 o 
 -11  12   1       42.40       46.91     47.87 o 
 -10  12   1      309.85      267.10     49.07 o 
  -9  12   1       14.86      -23.58     21.26 o 
  -8  12   1     1083.20     1135.05    150.18 o 
  -7  12   1        1.23       99.58     28.61 o 
  -6  12   1        2.08       33.74     27.38 o 
  -5  12   1     2329.42     2185.91     79.36 o 
  -4  12   1      245.35      222.98     32.65 o 
  -3  12   1     2087.86     2212.51     77.64 o 
  -2  12   1      921.78      766.36     71.38 o 
  -1  12   1     2577.48     2635.38    114.63 o 
   0  12   1     1470.66     1550.21    106.80 o 
   1  12   1        9.09       16.80     24.96 o 
   2  12   1      515.40      486.93    133.80 o 
   3  12   1      952.43      978.67     67.54 o 
   4  12   1       11.79       35.18     21.77 o 
   5  12   1     1594.96     1520.68     83.25 o 
   6  12   1        6.97       20.62     24.34 o 
   7  12   1      586.38      701.16     82.20 o 
 -12  13   1      379.73      312.96     59.28 o 
 -11  13   1       57.80       27.19     48.03 o 
 -10  13   1     1105.26     1171.17     99.24 o 
  -9  13   1      211.53      216.47     64.94 o 
  -8  13   1      264.21      328.34     52.65 o 
  -7  13   1      831.27      716.45     74.43 o 
  -6  13   1      252.80      293.84     65.71 o 
  -5  13   1     4116.48     3899.43    149.59 o 
  -4  13   1      913.05      938.12     60.74 o 
  -3  13   1     1231.10     1362.94     88.64 o 
  -2  13   1      887.12      930.02    155.59 o 
  -1  13   1       73.14      114.74     34.68 o 
   0  13   1      339.84      276.10     49.15 o 
   1  13   1      449.87      400.26     97.85 o 
   2  13   1      576.21      652.45     76.24 o 
   3  13   1      715.19      789.94    139.97 o 
   4  13   1        4.89       17.21     27.09 o 
   5  13   1      327.54      416.72     98.93 o 
   6  13   1        7.27      -32.95     40.34 o 
 -11  14   1      507.06      531.01     93.18 o 
 -10  14   1      773.68      777.57    110.50 o 
  -9  14   1      824.37      831.63     99.21 o 
  -8  14   1       45.15       54.01     54.76 o 
  -7  14   1     1404.42     1495.20    129.09 o 
  -6  14   1     1379.23     1546.76     75.54 o 
  -5  14   1     1903.95     1862.90    120.22 o 
  -4  14   1     1552.91     1468.14     99.80 o 
  -3  14   1        0.63      -18.96     23.09 o 
  -2  14   1      426.84      296.90     49.97 o 
  -1  14   1       44.72       37.17     24.10 o 
   0  14   1      643.43      713.17     78.07 o 
   1  14   1      732.90      710.04     78.39 o 
   2  14   1       48.55        8.86     31.03 o 
   3  14   1      269.54      255.46     51.20 o 
   4  14   1        5.81        8.05     27.64 o 
   5  14   1      157.47       87.57     37.91 o 
   6  14   1       91.13      130.14     53.43 o 
 -11  15   1      536.65      610.16     77.17 o 
 -10  15   1      124.63      128.87     36.44 o 
  -9  15   1      987.72     1019.59     95.82 o 
  -8  15   1       53.23      106.28     54.79 o 
  -7  15   1      732.44      638.95     71.85 o 
  -6  15   1      455.41      469.01     49.33 o 
  -5  15   1      158.98      240.50     47.57 o 
  -4  15   1      813.51      768.60     81.03 o 
  -3  15   1      317.64      398.19     74.58 o 
  -2  15   1      610.01      559.37     71.43 o 
  -1  15   1      487.06      442.57     64.70 o 
   0  15   1      628.28      751.40     84.28 o 
   1  15   1      512.81      467.12     68.59 o 
   2  15   1       47.14       75.55     35.84 o 
   3  15   1      151.37      146.11     41.63 o 
   4  15   1      119.30      148.40     38.95 o 
 -10  16   1        1.19       17.10     65.80 o 
  -9  16   1      737.73      714.86     80.74 o 
  -8  16   1      199.23      277.41     59.44 o 
  -7  16   1      308.19      319.39     74.02 o 
  -6  16   1        3.04       -8.44     35.38 o 
  -5  16   1       14.34      -16.97     25.77 o 
  -4  16   1      586.53      794.24     84.98 o 
  -3  16   1      252.28      306.53     81.48 o 
  -2  16   1     1028.84     1161.01    103.20 o 
  -1  16   1      712.99      704.30    120.18 o 
   0  16   1      454.60      580.03     76.71 o 
   1  16   1      266.34      234.21     90.27 o 
   2  16   1        1.90      -21.57     81.32 o 
   3  16   1      319.33      269.70     53.21 o 
  -8  17   1       23.83      -14.61     40.15 o 
  -7  17   1      136.05      109.14     53.56 o 
  -6  17   1       36.90      106.77     32.97 o 
  -5  17   1       14.06       42.39     76.70 o 
  -4  17   1      622.45      612.50     79.60 o 
  -3  17   1       19.30       10.53     26.79 o 
  -2  17   1      544.24      452.60     65.96 o 
  -1  17   1      527.69      698.71     83.47 o 
   0  17   1       95.30      171.98     45.90 o 
   1  17   1      399.76      485.64     70.79 o 
  -6  18   1      233.92      314.98     57.55 o 
  -5  18   1        3.34       -0.23     40.38 o 
  -4  18   1      242.51      288.80     51.08 o 
  -3  18   1       85.43       99.05    102.19 o 
  -2  18   1       12.47      -48.80     36.71 o 
  -1  18   1      283.07      342.74     57.42 o 
   2 -19   2       22.01       33.81     88.02 o 
   3 -19   2      455.96      622.28     78.79 o 
   4 -19   2       58.98       45.90     47.08 o 
   5 -19   2      142.01      191.99     69.40 o 
  -1 -18   2      376.02      477.13     70.90 o 
   0 -18   2       43.47       -5.46     30.40 o 
   1 -18   2      980.96     1151.33    115.43 o 
   2 -18   2      125.54      105.71     40.41 o 
   3 -18   2      452.80      426.34     79.61 o 
   4 -18   2      118.57      153.27     51.35 o 
   5 -18   2        8.98      -30.95     26.26 o 
   6 -18   2      242.08      197.48     63.23 o 
   7 -18   2        6.96       -2.21     41.54 o 
   8 -18   2      125.92      218.03     53.88 o 
  -3 -17   2      191.91      171.71     52.23 o 
  -2 -17   2        5.34       13.50     31.04 o 
  -1 -17   2      324.88      399.09     62.01 o 
   0 -17   2      283.47      422.60    160.08 o 
   1 -17   2      328.25      300.32     51.08 o 
   2 -17   2      222.54      181.38     45.59 o 
   3 -17   2      218.83      262.55     53.72 o 
   4 -17   2      340.02      383.97     60.51 o 
   5 -17   2        9.92       75.53     32.93 o 
   6 -17   2      587.81      456.75     61.64 o 
   7 -17   2       14.26       15.87     42.94 o 
   8 -17   2      309.42      340.48    102.31 o 
   9 -17   2      171.93      206.59     51.63 o 
  -4 -16   2       14.69       43.88     48.53 o 
  -3 -16   2      169.07       77.10     55.39 o 
  -2 -16   2       63.24       71.80     32.98 o 
  -1 -16   2      381.99      298.68     54.43 o 
   0 -16   2      405.78      268.46     53.47 o 
   1 -16   2      191.86      142.59     40.71 o 
   2 -16   2      774.28      849.67    171.74 o 
   3 -16   2       39.70       44.39     32.85 o 
   4 -16   2     1022.56      903.87     85.86 o 
   5 -16   2       43.88      130.93     49.42 o 
   6 -16   2      715.57      781.51    146.39 o 
   7 -16   2      647.91      668.57     73.12 o 
   8 -16   2        6.00      -50.37     33.58 o 
   9 -16   2      983.76      962.47     92.38 o 
  10 -16   2      282.22      306.62     54.64 o 
  -6 -15   2       32.84      103.23     48.72 o 
  -5 -15   2      480.10      423.76     64.70 o 
  -4 -15   2      232.87      209.40     47.65 o 
  -3 -15   2      380.97      379.26     59.98 o 
  -2 -15   2       25.28      104.20     35.04 o 
  -1 -15   2      365.39      360.02     88.69 o 
   0 -15   2      580.69      539.22    121.66 o 
   1 -15   2      579.71      659.05    129.22 o 
   2 -15   2     2058.27     2282.45    111.91 o 
   3 -15   2       13.07        0.79     24.10 o 
   4 -15   2     1304.01     1327.25     94.55 o 
   5 -15   2      762.88      961.44     82.77 o 
   6 -15   2      278.28      276.22     38.56 o 
   7 -15   2     1260.05     1302.38     93.97 o 
   8 -15   2      127.89      165.08     36.20 o 
   9 -15   2     1183.61     1144.08     96.53 o 
  10 -15   2      322.74      354.44     58.02 o 
  11 -15   2       23.81       83.33     30.96 o 
  -7 -14   2       70.59      127.82     31.34 o 
  -6 -14   2       18.77       16.26     25.20 o 
  -5 -14   2      543.12      622.34     60.43 o 
  -4 -14   2        0.05       -0.37     42.91 o 
  -3 -14   2     1092.83     1085.07     85.41 o 
  -2 -14   2      343.89      307.26     41.13 o 
  -1 -14   2      349.61      373.80     56.71 o 
   0 -14   2      953.64     1155.60     89.81 o 
   1 -14   2     1006.87     1093.84    217.08 o 
   2 -14   2     1226.87     1245.67     90.58 o 
   3 -14   2      429.13      416.03     79.33 o 
   4 -14   2      232.70      277.53     46.70 o 
   5 -14   2      934.84      895.87     60.87 o 
   6 -14   2       35.54        8.39     20.13 o 
   7 -14   2     2077.25     1903.07    158.88 o 
   8 -14   2      154.73      139.22     59.72 o 
   9 -14   2      392.97      464.92     60.81 o 
  10 -14   2      423.47      414.99     60.83 o 
  11 -14   2        1.26       -2.67     48.56 o 
  12 -14   2      678.49      706.53     84.06 o 
  -7 -13   2       50.92        5.41     25.51 o 
  -6 -13   2        5.30      -23.64     23.92 o 
  -5 -13   2      568.85      431.79     49.60 o 
  -4 -13   2      486.61      453.40     51.13 o 
  -3 -13   2     1997.91     1774.82     82.45 o 
  -2 -13   2     1735.22     1724.40     98.97 o 
  -1 -13   2     1001.26      970.26     63.16 o 
   0 -13   2     1092.70      961.88     61.23 o 
   1 -13   2      160.66      106.64     25.38 o 
   2 -13   2     2997.86     2949.79    117.43 o 
   3 -13   2     1651.86     1719.42    128.97 o 
   4 -13   2      605.56      679.39     67.89 o 
   5 -13   2     2467.25     2539.40     84.35 o 
   6 -13   2      198.91      255.59     34.19 o 
   7 -13   2     1620.38     1499.75     90.50 o 
   8 -13   2      288.15      331.11     54.29 o 
   9 -13   2      280.15      318.02     52.04 o 
  10 -13   2     1010.71     1173.24     95.81 o 
  11 -13   2        4.95       -5.01     25.96 o 
  12 -13   2      678.32      665.18     82.16 o 
  -8 -12   2       16.78       19.70     42.65 o 
  -7 -12   2      437.93      440.84     81.94 o 
  -6 -12   2       55.58       40.78     24.87 o 
  -5 -12   2     1242.16     1226.84     77.80 o 
  -4 -12   2     1331.82     1438.20     76.14 o 
  -3 -12   2     1825.62     1904.65     80.22 o 
  -2 -12   2     1458.60     1483.24     68.82 o 
  -1 -12   2      215.06      244.72     34.03 o 
   0 -12   2      534.31      649.58     49.55 o 
   1 -12   2     1623.01     1611.63     65.54 o 
   2 -12   2      173.60      209.81     33.24 o 
   3 -12   2     2950.46     3068.42     72.06 o 
   4 -12   2      248.86      278.87     27.35 o 
   5 -12   2      790.27      839.61     53.22 o 
   6 -12   2       34.27       45.05     20.48 o 
   7 -12   2       87.67      107.50     58.40 o 
   8 -12   2       95.84       82.93     50.52 o 
   9 -12   2       22.73       63.30     26.78 o 
  10 -12   2      973.75      905.60     87.11 o 
  11 -12   2       89.71       48.07     31.25 o 
  12 -12   2      390.82      460.86     98.46 o 
  -9 -11   2      232.51      260.69     50.74 o 
  -8 -11   2      168.71      224.70     44.45 o 
  -7 -11   2      472.77      565.32     56.61 o 
  -6 -11   2      328.50      325.97     48.78 o 
  -5 -11   2      726.39      678.82     59.42 o 
  -4 -11   2     1352.45     1411.59     73.56 o 
  -3 -11   2       30.66       14.83     18.90 o 
  -2 -11   2     1172.42     1194.81     62.62 o 
  -1 -11   2      666.44      732.26     51.39 o 
   0 -11   2      250.60      252.91     32.16 o 
   1 -11   2       29.88       63.12     18.19 o 
   2 -11   2       69.25       66.25     14.46 o 
   3 -11   2       63.63       56.16     15.59 o 
   4 -11   2      209.86      174.44     22.77 o 
   5 -11   2      148.58      197.29     23.94 o 
   6 -11   2     1266.60     1244.40     47.68 o 
   7 -11   2      366.98      399.29     39.59 o 
   8 -11   2     1754.54     1934.97     96.60 o 
   9 -11   2      105.90      157.50     35.70 o 
  10 -11   2     2083.90     2193.42    111.08 o 
  11 -11   2      110.67      132.40     41.70 o 
  12 -11   2      143.05      149.60     38.77 o 
  13 -11   2      141.66      103.06     42.02 o 
 -10 -10   2        6.21       23.16     31.93 o 
  -9 -10   2      411.72      436.18     64.88 o 
  -8 -10   2      181.25      182.60     42.84 o 
  -7 -10   2      355.69      364.71     43.81 o 
  -6 -10   2      461.10      531.26     51.93 o 
  -5 -10   2       43.50       31.64     21.38 o 
  -4 -10   2     1907.43     1881.10    124.50 o 
  -3 -10   2      185.41      229.56     32.48 o 
  -2 -10   2     1877.28     1781.20     68.15 o 
  -1 -10   2      756.28      816.12     66.78 o 
   0 -10   2     3880.70     3872.80     93.27 o 
   1 -10   2      944.23      840.85     35.40 o 
   2 -10   2      155.91      202.02     25.10 o 
   3 -10   2       50.19       61.73     14.45 o 
   4 -10   2     2005.98     2144.30     57.17 o 
   5 -10   2      758.00      685.68     37.77 o 
   6 -10   2     5476.69     5330.67    106.07 o 
   7 -10   2      300.68      255.56     33.62 o 
   8 -10   2     1604.01     1415.59     63.41 o 
   9 -10   2       54.76      103.26     28.94 o 
  10 -10   2      910.07     1010.52     66.70 o 
  11 -10   2      143.33       96.61     34.55 o 
  12 -10   2       13.56      -16.48     22.47 o 
  13 -10   2      125.72      141.30     35.83 o 
 -10  -9   2       87.18      -28.17     27.16 o 
  -9  -9   2      591.06      487.14     70.12 o 
  -8  -9   2      100.18       92.52     33.38 o 
  -7  -9   2      498.03      494.70     48.66 o 
  -6  -9   2      278.98      328.45     40.01 o 
  -5  -9   2       98.48       56.20     21.96 o 
  -4  -9   2     2102.15     1982.55     73.45 o 
  -3  -9   2       12.69        6.23     15.52 o 
  -2  -9   2     2188.92     2131.75     71.25 o 
  -1  -9   2     2230.94     1857.15     64.55 o 
   0  -9   2     2990.67     2855.54     72.38 o 
   1  -9   2     1261.15     1118.66     37.46 o 
   2  -9   2     1497.05     1463.78     43.62 o 
   3  -9   2      596.41      583.50     31.68 o 
   4  -9   2     4981.24     4669.74    116.92 o 
   5  -9   2      173.49      144.30     20.41 o 
   6  -9   2     6921.34     6655.31     99.04 o 
   7  -9   2      257.12      240.08     32.29 o 
   8  -9   2     1367.53     1330.04     61.08 o 
   9  -9   2      230.98      267.72     35.67 o 
  10  -9   2        1.26       38.03     20.13 o 
  11  -9   2      772.55      909.76     67.69 o 
  12  -9   2       79.19       48.27     35.98 o 
  13  -9   2      231.41      159.75     40.22 o 
 -11  -8   2      205.66      196.53     43.33 o 
 -10  -8   2      122.54       91.57     31.92 o 
  -9  -8   2      182.93      212.92     46.83 o 
  -8  -8   2      252.40      247.80     47.40 o 
  -7  -8   2       43.51       51.40     21.88 o 
  -6  -8   2     1563.88     1602.06     69.05 o 
  -5  -8   2       11.56      -12.19     14.56 o 
  -4  -8   2     3691.28     3461.56     92.24 o 
  -3  -8   2      664.72      563.40     42.89 o 
  -2  -8   2     3641.29     3461.58    125.51 o 
  -1  -8   2      799.04     1007.80     32.94 o 
   0  -8   2      565.16      554.89     30.75 o 
   1  -8   2     3141.58     3094.13     57.31 o 
   2  -8   2     2440.02     2364.35     51.66 o 
   3  -8   2     2655.40     2678.73     56.27 o 
   4  -8   2     7899.51     7814.28     97.57 o 
   5  -8   2      282.34      271.86     24.64 o 
   6  -8   2     4682.09     4323.63    104.19 o 
   7  -8   2     1728.13     1660.43     77.57 o 
   8  -8   2      629.03      586.72     47.22 o 
   9  -8   2     1210.71     1253.32     65.12 o 
  10  -8   2        1.41       -4.56     19.80 o 
  11  -8   2      105.05      118.18     30.90 o 
  12  -8   2      456.97      439.17     50.14 o 
  13  -8   2       62.12       82.36     28.01 o 
 -11  -7   2      182.21      386.61     90.36 o 
 -10  -7   2      213.83      197.97     47.07 o 
  -9  -7   2      223.55      191.31     45.24 o 
  -8  -7   2      302.64      313.90     69.24 o 
  -7  -7   2       23.76       44.09     18.93 o 
  -6  -7   2     3723.47     3793.80    100.50 o 
  -5  -7   2       87.55      123.91     24.35 o 
  -4  -7   2     1911.37     1675.63     62.52 o 
  -3  -7   2     2524.97     2685.09     74.03 o 
  -2  -7   2       25.83       41.79     17.88 o 
  -1  -7   2     4043.47     3936.66     54.23 o 
   0  -7   2     1423.63     1498.92     36.86 o 
   1  -7   2      287.55      288.56     20.75 o 
   2  -7   2     5696.35     5667.41     74.06 o 
   3  -7   2      238.00      231.75     20.72 o 
   4  -7   2     8981.62     8978.55     98.75 o 
   5  -7   2      457.07      502.13     30.52 o 
   6  -7   2     1224.79     1137.84     38.06 o 
   7  -7   2     1706.59     1518.54     60.59 o 
   8  -7   2     2723.01     2638.83     82.70 o 
   9  -7   2      764.06      855.09     57.92 o 
  10  -7   2       23.03        2.11     15.67 o 
  11  -7   2       11.31       -1.74     26.88 o 
  12  -7   2      268.95      297.23     65.23 o 
  13  -7   2       17.81       22.32     28.48 o 
 -12  -6   2       13.75        3.60     93.78 o 
 -11  -6   2       49.92       62.80     31.57 o 
 -10  -6   2     1072.60     1111.74     99.96 o 
  -9  -6   2      114.63       97.91     72.43 o 
  -8  -6   2     1011.39     1065.38     99.21 o 
  -7  -6   2      146.08      133.68     26.22 o 
  -6  -6   2     2864.62     2821.15     91.09 o 
  -5  -6   2       69.93       84.77     22.13 o 
  -4  -6   2      175.99      234.14     28.70 o 
  -3  -6   2     7644.00     7371.66    114.39 o 
  -2  -6   2     4531.63     4381.09     83.62 o 
  -1  -6   2     1677.47     1450.85     27.87 o 
   0  -6   2     8343.43     9004.33     81.77 o 
   1  -6   2        3.08        9.09      9.94 o 
   2  -6   2    12964.70    12828.79    105.13 o 
   3  -6   2      394.68      523.09     25.36 o 
   4  -6   2     6403.07     6790.63     80.97 o 
   5  -6   2      417.08      453.85     25.38 o 
   6  -6   2      543.11      486.37     24.83 o 
   7  -6   2        0.21       13.34     15.30 o 
   8  -6   2      626.24      565.12     45.07 o 
   9  -6   2      180.39      117.52     28.64 o 
  10  -6   2       59.31      138.43     26.95 o 
  11  -6   2      253.79      332.93     42.65 o 
  12  -6   2      276.34      344.16     42.67 o 
  13  -6   2       45.93       93.36     26.17 o 
  14  -6   2     1231.44     1245.81    156.43 o 
 -12  -5   2      577.77      589.50     88.09 o 
 -11  -5   2        4.19      -41.47     27.65 o 
 -10  -5   2     3047.26     2756.33    131.04 o 
  -9  -5   2       43.30      102.69     43.73 o 
  -8  -5   2     4669.37     4612.56    167.54 o 
  -7  -5   2        4.56        2.36     21.00 o 
  -6  -5   2      422.40      415.09     37.70 o 
  -5  -5   2     3001.51     2932.26     54.01 o 
  -4  -5   2     1063.59     1026.93     39.34 o 
  -3  -5   2     5404.42     5703.14     93.98 o 
  -2  -5   2     8720.60     9395.48    112.85 o 
  -1  -5   2     1384.39     1471.00     45.82 o 
   0  -5   2     4999.14     4819.81     54.87 o 
   1  -5   2     5381.70     5238.71     71.66 o 
   2  -5   2     9243.51    10837.77     89.17 o 
   3  -5   2     1127.79      980.39     30.08 o 
   4  -5   2     6568.93     6656.42     74.61 o 
   5  -5   2      233.60      360.62     20.34 o 
   6  -5   2      131.07      162.83     24.94 o 
   7  -5   2      116.78       54.25     20.42 o 
   8  -5   2        0.55       18.44     16.27 o 
   9  -5   2      301.70      309.33     37.92 o 
  10  -5   2     1980.31     2065.27     81.95 o 
  11  -5   2      463.38      509.59     62.06 o 
  12  -5   2     1657.41     1735.74     88.97 o 
  13  -5   2       47.21       36.31     24.83 o 
  14  -5   2      805.32      769.09     71.16 o 
 -12  -4   2      878.47      751.41     93.04 o 
 -11  -4   2        0.21       22.29     29.50 o 
 -10  -4   2     2612.37     2894.97    133.42 o 
  -9  -4   2      602.50      609.99     71.58 o 
  -8  -4   2     3908.69     3572.85    175.38 o 
  -7  -4   2     3302.95     3075.45     82.99 o 
  -6  -4   2      625.70      771.39     45.10 o 
  -5  -4   2      120.54      158.33     17.46 o 
  -4  -4   2       13.94       15.87      8.48 o 
  -3  -4   2       77.21      127.76     10.90 o 
  -2  -4   2    15931.60    16187.12    187.04 o 
  -1  -4   2        5.00       18.48     12.45 o 
   0  -4   2     1919.30     2035.14     45.21 o 
   1  -4   2    14506.11    15593.79     95.11 o 
   2  -4   2     3954.83     3856.89     49.07 o 
   3  -4   2     1265.03     1137.62     29.11 o 
   4  -4   2     1762.86     2022.48     37.92 o 
   5  -4   2     2894.61     2903.27     68.23 o 
   6  -4   2       17.05       27.75     23.18 o 
   7  -4   2     1123.68     1123.42     53.09 o 
   8  -4   2     2167.62     2264.10     76.24 o 
   9  -4   2       41.69       42.16     19.63 o 
  10  -4   2     3145.04     3124.91    100.43 o 
  11  -4   2       32.01       50.28     21.78 o 
  12  -4   2     2110.18     2063.75     89.30 o 
  13  -4   2        2.71        7.04     48.53 o 
  14  -4   2      170.76      117.44     35.51 o 
 -13  -3   2      502.31      546.32     92.83 o 
 -12  -3   2      749.16      775.22     93.09 o 
 -11  -3   2      177.04      136.14     40.06 o 
 -10  -3   2      548.52      467.11     63.23 o 
  -9  -3   2      552.20      587.84    103.51 o 
  -8  -3   2      998.33      971.06     76.70 o 
  -7  -3   2     3131.33     2905.29     62.41 o 
  -6  -3   2      817.84      779.64     32.32 o 
  -5  -3   2      181.03      197.80     18.56 o 
  -4  -3   2     4943.40     4757.37     61.88 o 
  -3  -3   2      161.36      248.32     22.55 o 
  -2  -3   2     1157.74     1395.78     24.81 o 
  -1  -3   2       11.51       -2.14     10.68 o 
   0  -3   2    19401.78    21595.77    128.16 o 
   1  -3   2      758.20      555.13     18.37 o 
   2  -3   2     4546.16     4616.30     48.17 o 
   3  -3   2     9352.05     8838.36     69.60 o 
   4  -3   2     6020.82     6110.54     90.93 o 
   5  -3   2      603.30      643.55     36.73 o 
   6  -3   2     4450.93     4385.57     90.76 o 
   7  -3   2       25.43        9.03     16.80 o 
   8  -3   2     6895.91     6664.56    242.63 o 
   9  -3   2       62.25       56.58     24.07 o 
  10  -3   2     4299.10     4503.84    120.54 o 
  11  -3   2        6.66       12.56     23.17 o 
  12  -3   2     1266.59     1326.47    102.50 o 
  13  -3   2       24.84       -7.04     32.15 o 
 -13  -2   2      167.99      205.75     53.27 o 
 -12  -2   2      560.13      654.41     82.51 o 
 -11  -2   2      243.04      220.97     94.12 o 
 -10  -2   2     1401.73     1394.31     99.18 o 
  -9  -2   2       91.31      151.40     38.32 o 
  -8  -2   2      363.97      366.01     36.95 o 
  -7  -2   2     1161.93     1247.09     39.83 o 
  -6  -2   2       25.55       59.02     12.50 o 
  -5  -2   2      119.11      146.29     15.89 o 
  -4  -2   2    10653.62    11687.91    104.97 o 
  -3  -2   2        2.17        2.13      8.32 o 
  -2  -2   2    17913.29    17459.71    135.13 o 
  -1  -2   2      368.57      156.26     15.37 o 
   0  -2   2    41790.52    46204.51    348.28 o 
   1  -2   2      258.84      174.32     10.02 o 
   2  -2   2     1061.78      959.56     21.78 o 
   3  -2   2      206.10      414.48     19.77 o 
   4  -2   2     4603.20     5185.91    143.51 o 
   5  -2   2     2261.36     2506.74     87.07 o 
   6  -2   2     6221.18     6550.07    110.40 o 
   7  -2   2      138.70       82.77     22.13 o 
   8  -2   2     6351.60     6128.19    123.64 o 
   9  -2   2      285.34      353.09     39.64 o 
  10  -2   2     3523.59     3670.49    113.88 o 
  11  -2   2      304.36      304.39     42.20 o 
  12  -2   2      292.00      216.79     38.22 o 
  13  -2   2        7.23       30.70     33.79 o 
 -13  -1   2       37.80       90.12     40.92 o 
 -12  -1   2      407.34      489.85     69.91 o 
 -11  -1   2      390.50      404.66     61.44 o 
 -10  -1   2      672.01      761.54     66.00 o 
  -9  -1   2      532.68      613.37     49.71 o 
  -8  -1   2       62.23       63.47     30.30 o 
  -7  -1   2      225.81      278.19     23.61 o 
  -6  -1   2      233.49      187.44     21.97 o 
  -5  -1   2        3.69        2.85      9.31 o 
  -4  -1   2     2858.79     3256.62     48.86 o 
  -3  -1   2      554.87      361.69     17.51 o 
  -2  -1   2      851.40     1190.37     24.20 o 
  -1  -1   2     3703.60     3923.46     34.26 o 
   0  -1   2     8222.49     9876.71     69.25 o 
   1  -1   2     1387.72     1235.79     19.44 o 
   2  -1   2     1080.52      901.83     20.89 o 
   3  -1   2     2873.00     2909.72     37.82 o 
   4  -1   2      728.27      644.06     20.45 o 
   5  -1   2     2484.85     2794.94     66.99 o 
   6  -1   2     7780.76     7773.24    120.01 o 
   7  -1   2     1273.02     1473.34    131.50 o 
   8  -1   2     2812.32     2624.81     83.34 o 
   9  -1   2      208.73      233.32     34.86 o 
  10  -1   2     1044.79      935.19     65.11 o 
  11  -1   2      464.32      506.59     53.74 o 
  12  -1   2       97.31      159.35     41.95 o 
  13  -1   2       57.65       86.04     36.40 o 
 -13   0   2       29.60      -10.86     33.83 o 
 -12   0   2      662.14      782.93    102.15 o 
 -11   0   2      142.13      126.46     33.91 o 
 -10   0   2       21.63       -4.74     18.28 o 
  -9   0   2      284.79      332.55     38.15 o 
  -8   0   2      809.00      858.15     50.95 o 
  -7   0   2      491.57      528.78     40.10 o 
  -6   0   2     4410.25     4405.71     63.37 o 
  -5   0   2     2059.61     2214.27     42.35 o 
  -4   0   2     6016.45     5377.71     60.31 o 
  -3   0   2    36397.17    38209.06    239.22 o 
  -2   0   2    16802.34    19265.34    126.09 o 
  -1   0   2      154.51      214.12      9.51 o 
   0   0   2        5.25       -6.39      4.26 o 
   1   0   2      215.93      291.35     14.84 o 
   2   0   2    47816.20    53734.99    188.45 o 
   3   0   2     2176.26     2136.73     36.84 o 
   4   0   2     7601.82     7719.17     86.51 o 
   5   0   2     1016.37     1151.02     33.88 o 
   6   0   2     7837.21     8244.22     88.35 o 
   7   0   2      124.51      154.00     26.56 o 
   8   0   2     1905.78     1897.91     78.92 o 
   9   0   2       24.43       51.93     21.12 o 
  10   0   2     1523.33     1545.78     93.06 o 
  11   0   2        7.67      -37.15     24.77 o 
  12   0   2      155.40      191.51     48.24 o 
  13   0   2        5.38      -28.53     31.52 o 
 -14   1   2     1126.57     1116.98    110.07 o 
 -13   1   2       12.75       -9.13     29.98 o 
 -12   1   2      568.51      539.09     56.55 o 
 -11   1   2      267.51      358.96     44.15 o 
 -10   1   2      352.99      367.92     43.01 o 
  -9   1   2      174.09      165.43     42.54 o 
  -8   1   2     6290.26     6112.37    119.66 o 
  -7   1   2        0.22       10.39     13.90 o 
  -6   1   2    15898.68    16709.57    170.00 o 
  -5   1   2      805.40      825.02     37.20 o 
  -4   1   2     6709.95     6856.46     67.00 o 
  -3   1   2     2051.27     1783.08     32.03 o 
  -2   1   2    32783.56    34248.85    165.12 o 
  -1   1   2      668.72      625.70     19.94 o 
   0   1   2      128.51      298.58     11.64 o 
   1   1   2    11122.25    10224.53     77.98 o 
   2   1   2      159.84      189.07     14.10 o 
   3   1   2     2419.34     2271.33     45.98 o 
   4   1   2     4286.37     4750.84     63.82 o 
   5   1   2    12061.86    12181.09    109.97 o 
   6   1   2     2979.38     3019.86     57.86 o 
   7   1   2     1075.44      996.90     51.41 o 
   8   1   2     4386.40     4277.70    105.36 o 
   9   1   2      463.45      414.44     43.52 o 
  10   1   2      857.43      768.08    139.27 o 
  11   1   2      623.16      584.84     77.27 o 
  12   1   2       12.77      -10.65     40.82 o 
  13   1   2        9.60      -49.18     33.11 o 
 -14   2   2      948.89      958.87    116.35 o 
 -13   2   2       28.21      106.20     44.95 o 
 -12   2   2      161.60      177.64     31.80 o 
 -11   2   2       88.13       81.29     25.74 o 
 -10   2   2     1127.14     1251.40     69.36 o 
  -9   2   2      941.79     1062.56     60.51 o 
  -8   2   2     8824.97     9187.26    146.70 o 
  -7   2   2       55.41       52.79     20.57 o 
  -6   2   2    16005.10    16003.44    118.19 o 
  -5   2   2       43.62        9.95     12.79 o 
  -4   2   2     5338.66     5890.44    105.44 o 
  -3   2   2       59.24       76.26     11.05 o 
  -2   2   2     3353.82     3634.97     39.91 o 
  -1   2   2     4415.92     4850.50     60.95 o 
   0   2   2     1099.87      930.17     21.76 o 
   1   2   2       33.86       90.63     11.37 o 
   2   2   2     8827.86     9617.45     79.91 o 
   3   2   2     5347.44     5345.40     65.49 o 
   4   2   2    19407.45    18673.09    134.49 o 
   5   2   2        8.21       -1.75     10.16 o 
   6   2   2     4752.77     4530.47     75.20 o 
   7   2   2     1894.18     1898.92     66.30 o 
   8   2   2     2276.21     2189.49     76.66 o 
   9   2   2      384.13      386.35     57.53 o 
  10   2   2      229.38      159.35     88.65 o 
  11   2   2      276.74      223.86     70.60 o 
  12   2   2      505.72      661.14     84.35 o 
 -14   3   2      193.58      269.77     55.45 o 
 -13   3   2      119.90       91.55     31.45 o 
 -12   3   2        1.57      -31.10     22.82 o 
 -11   3   2        4.95       23.72     26.47 o 
 -10   3   2     1833.71     1878.13     76.41 o 
  -9   3   2      466.46      525.80     57.04 o 
  -8   3   2     7136.51     7603.59    133.52 o 
  -7   3   2      360.05      292.16     32.36 o 
  -6   3   2     5418.30     5398.89     69.10 o 
  -5   3   2     2906.23     2769.11     54.71 o 
  -4   3   2     5377.56     5080.37     61.42 o 
  -3   3   2     1016.70     1024.07     26.71 o 
  -2   3   2     1063.39     1125.59     33.56 o 
  -1   3   2     4048.37     4468.06     43.44 o 
   0   3   2    27325.36    29873.17    152.68 o 
   1   3   2     7739.72     8366.87     88.18 o 
   2   3   2    15516.92    14960.30    106.91 o 
   3   3   2     1600.06     1916.83     42.26 o 
   4   3   2    33113.29    33229.70    248.79 o 
   5   3   2      163.18      221.76     21.25 o 
   6   3   2     5406.75     5377.40     84.85 o 
   7   3   2      654.26      618.75     44.74 o 
   8   3   2      851.01      921.78     78.47 o 
   9   3   2      372.25      407.57     58.82 o 
  10   3   2     1318.55     1069.34    208.67 o 
  11   3   2       47.52      127.65     38.58 o 
  12   3   2      553.79      515.93     75.58 o 
 -14   4   2       10.89       38.51     31.31 o 
 -13   4   2       93.39      163.25     32.33 o 
 -12   4   2       42.24       34.63     20.58 o 
 -11   4   2      116.13      186.77     31.63 o 
 -10   4   2     1961.89     2033.00     79.04 o 
  -9   4   2      584.98      579.18     47.57 o 
  -8   4   2     2860.58     3007.39     84.48 o 
  -7   4   2      102.82       95.38     21.71 o 
  -6   4   2     5431.64     5481.91     73.84 o 
  -5   4   2      818.94     1084.94     32.92 o 
  -4   4   2      786.61      783.60     26.98 o 
  -3   4   2      551.70      508.88     21.22 o 
  -2   4   2     2974.35     2999.00     43.23 o 
  -1   4   2       25.27       37.18      9.34 o 
   0   4   2    15454.36    16735.82    180.87 o 
   1   4   2     1820.06     1765.45     37.26 o 
   2   4   2    29568.11    30272.97    312.15 o 
   3   4   2      551.79      541.70     43.65 o 
   4   4   2    19787.75    19764.38    149.51 o 
   5   4   2       12.77        8.04     12.84 o 
   6   4   2     1682.00     1660.93     49.82 o 
   7   4   2      155.54      166.21     36.85 o 
   8   4   2        1.04       57.04     36.04 o 
   9   4   2        0.23        1.86     26.30 o 
  10   4   2      776.55      802.79     86.47 o 
  11   4   2       97.65       78.96     36.26 o 
  12   4   2      339.81      428.11     64.44 o 
 -14   5   2      247.72      268.01     40.38 o 
 -13   5   2       20.83       -5.43     20.90 o 
 -12   5   2      519.29      577.92     56.53 o 
 -11   5   2      143.37      205.75     45.51 o 
 -10   5   2      982.66     1033.20     79.45 o 
  -9   5   2      665.62      649.69     50.44 o 
  -8   5   2     1383.67     1418.08     59.28 o 
  -7   5   2     3580.29     3436.55     84.19 o 
  -6   5   2     3279.14     3363.37     72.62 o 
  -5   5   2        5.47       21.51     10.98 o 
  -4   5   2       56.80       68.46     13.07 o 
  -3   5   2     8747.99     8000.36     76.52 o 
  -2   5   2        5.80        7.71      8.30 o 
  -1   5   2     8675.58     9543.04    115.58 o 
   0   5   2    16527.96    18151.10    220.57 o 
   1   5   2      237.87      214.79     18.29 o 
   2   5   2    18234.51    18794.78    135.00 o 
   3   5   2        2.19       -8.31     11.57 o 
   4   5   2     4898.87     4868.84     75.72 o 
   5   5   2       38.51       53.97     20.41 o 
   6   5   2     1665.84     1589.59     64.18 o 
   7   5   2        7.02      -30.32     20.22 o 
   8   5   2      158.46      161.38     39.58 o 
   9   5   2        0.18       60.43     49.67 o 
  10   5   2      146.95      193.32     47.50 o 
  11   5   2      117.89      205.46     51.19 o 
 -14   6   2      448.69      393.21     62.56 o 
 -13   6   2       64.32       57.21     46.51 o 
 -12   6   2     1279.70     1298.18     79.75 o 
 -11   6   2      413.23      368.87     44.22 o 
 -10   6   2     2202.72     2221.88     90.03 o 
  -9   6   2       79.21      113.20     24.68 o 
  -8   6   2     2282.60     2402.04    112.45 o 
  -7   6   2     1437.42     1352.03     53.95 o 
  -6   6   2     2028.74     2004.28     51.70 o 
  -5   6   2     1734.94     1664.96     43.62 o 
  -4   6   2     1168.87     1227.63     35.33 o 
  -3   6   2     1417.92     1830.30     39.61 o 
  -2   6   2    15476.40    15384.90    111.97 o 
  -1   6   2     1634.74     1757.42     39.87 o 
   0   6   2     7617.43     6984.05     80.80 o 
   1   6   2     2460.28     2286.77     48.09 o 
   2   6   2     4694.51     4692.61     70.20 o 
   3   6   2      151.79      138.10     17.37 o 
   4   6   2      464.00      459.85     39.83 o 
   5   6   2       57.00       79.25     28.63 o 
   6   6   2      623.96      693.28     51.39 o 
   7   6   2      185.22      149.80     39.13 o 
   8   6   2      294.78      285.19     50.89 o 
   9   6   2       77.14       54.75     50.05 o 
  10   6   2      354.69      388.11     62.49 o 
  11   6   2        4.32       24.26     33.07 o 
 -14   7   2      581.42      554.30     73.25 o 
 -13   7   2      163.48      127.82     38.51 o 
 -12   7   2     1805.69     1759.39    110.00 o 
 -11   7   2       31.84       53.85     48.66 o 
 -10   7   2     2993.08     3054.25    126.38 o 
  -9   7   2      123.63      154.86     29.08 o 
  -8   7   2     1343.45     1174.02     57.26 o 
  -7   7   2      166.08      190.06     21.40 o 
  -6   7   2       95.36       85.56     15.66 o 
  -5   7   2     1429.09     1539.56     43.50 o 
  -4   7   2     2953.47     2955.00     88.51 o 
  -3   7   2      633.24      608.07     28.92 o 
  -2   7   2    12011.12    11877.14    121.03 o 
  -1   7   2     1703.98     1816.64     43.37 o 
   0   7   2     4614.55     4242.92     67.16 o 
   1   7   2     2664.14     2619.84     75.14 o 
   2   7   2     2073.09     1976.48     61.31 o 
   3   7   2     2141.18     1928.25     65.73 o 
   4   7   2        8.62       24.36     19.47 o 
   5   7   2      344.08      347.61     54.65 o 
   6   7   2       11.92      -23.95     15.97 o 
   7   7   2       16.83       45.14     30.83 o 
   8   7   2      275.89      296.45     53.15 o 
   9   7   2        7.17      -10.11     27.61 o 
  10   7   2      517.54      629.05     82.17 o 
 -14   8   2      998.65     1058.28    101.67 o 
 -13   8   2        8.37       75.60     34.37 o 
 -12   8   2     1892.14     1891.95    114.23 o 
 -11   8   2      107.08      128.06     34.62 o 
 -10   8   2     2209.28     2030.39    130.67 o 
  -9   8   2      507.03      510.28     62.63 o 
  -8   8   2      130.53      155.16     34.24 o 
  -7   8   2       20.77       39.07     24.39 o 
  -6   8   2     1023.31     1062.29     41.11 o 
  -5   8   2      901.21      942.75     36.46 o 
  -4   8   2    16592.87    15790.46    148.12 o 
  -3   8   2       13.98        0.73     14.13 o 
  -2   8   2     6314.94     5856.92     79.90 o 
  -1   8   2       24.18        6.36     10.31 o 
   0   8   2     1721.44     1669.49     45.92 o 
   1   8   2     2167.39     2125.68     51.69 o 
   2   8   2       57.30       67.58     21.30 o 
   3   8   2     1560.76     1591.33     62.96 o 
   4   8   2        9.16       32.80     19.08 o 
   5   8   2     1079.01      963.71     69.65 o 
   6   8   2      549.05      547.11     50.96 o 
   7   8   2        3.01       23.04     28.13 o 
   8   8   2      192.75      249.32     50.59 o 
   9   8   2       28.22       16.54     32.81 o 
  10   8   2      428.96      312.34     58.28 o 
 -13   9   2       60.08      104.80     38.85 o 
 -12   9   2     2082.80     2153.19    118.33 o 
 -11   9   2       34.45       21.03     47.90 o 
 -10   9   2      703.20      683.41    125.49 o 
  -9   9   2      191.56      226.85     44.56 o 
  -8   9   2      873.54      856.66     73.57 o 
  -7   9   2       31.64       14.60     14.52 o 
  -6   9   2     3308.74     3228.17     88.23 o 
  -5   9   2     2075.71     2244.62     73.71 o 
  -4   9   2     6357.11     6169.21    117.20 o 
  -3   9   2      191.93      208.76     28.21 o 
  -2   9   2     3805.24     3766.72     68.47 o 
  -1   9   2        0.44       29.52     14.90 o 
   0   9   2     3411.65     3496.07     68.72 o 
   1   9   2     2188.46     1972.32     68.22 o 
   2   9   2       44.22       50.82     20.14 o 
   3   9   2     2747.12     2573.13    102.59 o 
   4   9   2        0.60       29.21     19.79 o 
   5   9   2      994.12      860.99     61.44 o 
   6   9   2     1349.12     1512.91     76.75 o 
   7   9   2       14.98       31.49     26.69 o 
   8   9   2      926.68     1000.46     95.48 o 
   9   9   2      240.83      225.02     49.62 o 
 -13  10   2       62.75      175.27    176.30 o 
 -12  10   2      825.54      909.27     92.78 o 
 -11  10   2       14.82      -20.33     24.04 o 
 -10  10   2       23.91       28.17     24.76 o 
  -9  10   2       31.73      -25.42     16.95 o 
  -8  10   2      812.85      870.44     95.07 o 
  -7  10   2       71.15      110.07     25.00 o 
  -6  10   2     1523.62     1635.01     66.27 o 
  -5  10   2      583.15      542.60     44.98 o 
  -4  10   2     1809.85     1879.52     68.52 o 
  -3  10   2        0.36       -1.50     13.56 o 
  -2  10   2     2993.48     2956.04    137.87 o 
  -1  10   2        0.83        5.07     14.31 o 
   0  10   2     1269.30     1188.24     56.34 o 
   1  10   2      906.22     1113.34     57.09 o 
   2  10   2        0.61       10.23     17.54 o 
   3  10   2       94.34       84.16     26.56 o 
   4  10   2     1845.66     1776.86     75.96 o 
   5  10   2        5.06        0.85     26.63 o 
   6  10   2     1444.25     1430.16     81.95 o 
   7  10   2       80.30       39.24     32.91 o 
   8  10   2      564.77      720.09    164.85 o 
   9  10   2      164.70      167.24     46.50 o 
 -13  11   2       96.73      167.61     45.84 o 
 -12  11   2        2.90       50.97     61.75 o 
 -11  11   2        0.37      -20.01     22.87 o 
 -10  11   2      100.99      168.16     75.50 o 
  -9  11   2      360.50      278.73     60.86 o 
  -8  11   2       90.33       66.24     29.85 o 
  -7  11   2       12.33       -8.87     19.60 o 
  -6  11   2      786.01      847.41     56.35 o 
  -5  11   2       31.83       65.37     19.02 o 
  -4  11   2      951.68      894.71     56.32 o 
  -3  11   2     2050.78     2047.16     73.37 o 
  -2  11   2      505.15      463.81     41.46 o 
  -1  11   2      429.39      368.34     51.72 o 
   0  11   2      256.21      272.90     45.22 o 
   1  11   2      340.84      347.77     60.39 o 
   2  11   2      457.92      510.79     79.86 o 
   3  11   2        0.46        7.66     18.38 o 
   4  11   2     2604.61     2667.58     96.08 o 
   5  11   2        9.35      -16.75     20.49 o 
   6  11   2     1465.05     1496.03     86.45 o 
   7  11   2       34.00       19.31     39.02 o 
   8  11   2      169.95      233.28     51.16 o 
 -12  12   2       21.70       50.88     68.13 o 
 -11  12   2      775.47      688.94     82.36 o 
 -10  12   2      214.10      221.66     43.16 o 
  -9  12   2     1466.68     1521.68    105.05 o 
  -8  12   2      589.66      538.23     71.77 o 
  -7  12   2       56.84       36.43     21.02 o 
  -6  12   2     2829.24     2703.30     90.99 o 
  -5  12   2      511.93      485.70     47.73 o 
  -4  12   2     2031.56     1998.56     78.98 o 
  -3  12   2     1487.83     1314.10     69.13 o 
  -2  12   2       46.33       63.89     28.59 o 
  -1  12   2      547.74      547.57    138.14 o 
   0  12   2      100.88      105.84     35.93 o 
   1  12   2      320.56      347.00     56.29 o 
   2  12   2     1184.72     1165.61     93.02 o 
   3  12   2       75.50       57.49     29.36 o 
   4  12   2      594.62      447.08     87.71 o 
   5  12   2       29.98        8.90     28.02 o 
   6  12   2      488.91      394.38    105.60 o 
   7  12   2        5.32        5.63     53.75 o 
 -12  13   2      188.68      271.32     48.63 o 
 -11  13   2      522.39      592.93     74.78 o 
 -10  13   2     1212.84     1209.08    103.73 o 
  -9  13   2      201.23      220.56     45.07 o 
  -8  13   2     1605.48     1702.18     98.57 o 
  -7  13   2      311.66      277.25     62.79 o 
  -6  13   2     3168.91     2980.09     98.53 o 
  -5  13   2     1796.09     1790.07     76.64 o 
  -4  13   2       57.21       36.61     27.38 o 
  -3  13   2      517.68      557.85     87.52 o 
  -2  13   2       12.25       33.45     27.65 o 
  -1  13   2      561.71      622.79     70.98 o 
   0  13   2      603.93      564.22    109.21 o 
   1  13   2        3.60       28.61     26.99 o 
   2  13   2      388.27      452.09     99.56 o 
   3  13   2       42.83       35.40     27.93 o 
   4  13   2      183.56      190.33     44.45 o 
   5  13   2      233.92      238.00     48.14 o 
   6  13   2        0.52       27.78     34.20 o 
 -11  14   2      124.60      173.21     38.28 o 
 -10  14   2     1037.91      877.71     91.91 o 
  -9  14   2        6.84       18.07     28.02 o 
  -8  14   2      561.00      586.37     67.99 o 
  -7  14   2      323.76      347.01     58.27 o 
  -6  14   2      510.42      498.65     50.79 o 
  -5  14   2     2153.55     2017.16     83.17 o 
  -4  14   2       25.13       32.91     26.90 o 
  -3  14   2      565.56      663.61     74.82 o 
  -2  14   2      338.19      446.18     62.33 o 
  -1  14   2      313.72      332.92     57.35 o 
   0  14   2      836.15      889.65     99.72 o 
   1  14   2      248.71      263.67     51.34 o 
   2  14   2      332.09      439.99     65.01 o 
   3  14   2       31.71      -25.91     46.82 o 
   4  14   2      321.88      325.12     56.86 o 
   5  14   2      109.31       85.96     33.38 o 
 -10  15   2     1149.63     1011.96     98.74 o 
  -9  15   2       12.63        7.41     34.21 o 
  -8  15   2      749.53      746.93    106.55 o 
  -7  15   2       69.77      101.27     46.79 o 
  -6  15   2      204.74      219.80     40.14 o 
  -5  15   2      386.82      525.92    161.63 o 
  -4  15   2       97.82       60.01     34.99 o 
  -3  15   2      465.61      605.75     75.94 o 
  -2  15   2      438.42      468.85     66.21 o 
  -1  15   2      560.98      574.87     78.00 o 
   0  15   2      577.35      663.43     81.37 o 
   1  15   2       72.78       67.85     48.03 o 
   2  15   2      342.82      366.36     59.37 o 
   3  15   2      212.54      226.42     47.10 o 
   4  15   2      308.73      375.66     82.30 o 
  -9  16   2      150.71      153.62     40.75 o 
  -8  16   2      599.74      683.49     90.30 o 
  -7  16   2      134.38       97.82     48.82 o 
  -6  16   2        7.06      -21.66     25.46 o 
  -5  16   2      145.84      218.39     43.70 o 
  -4  16   2        0.56      -32.85     69.08 o 
  -3  16   2      382.06      378.55     60.24 o 
  -2  16   2      131.43      139.74     40.19 o 
  -1  16   2      103.88       81.32     79.86 o 
   0  16   2      287.59      424.68     77.81 o 
   1  16   2       17.02       56.72     47.46 o 
   2  16   2      376.82      429.02     94.25 o 
   3  16   2      461.12      370.55     88.53 o 
  -8  17   2       30.24       29.47     36.68 o 
  -7  17   2      277.65      400.21     82.65 o 
  -6  17   2        8.18       26.48     32.73 o 
  -5  17   2      130.31      145.67     42.60 o 
  -4  17   2        5.38      -36.52     50.87 o 
  -3  17   2       54.10       -4.64    108.13 o 
  -2  17   2      314.48      241.17     49.39 o 
  -1  17   2       68.87       77.96     59.03 o 
   0  17   2      294.71      381.59     60.02 o 
   1  17   2      355.28      429.34     95.61 o 
  -5  18   2      102.05      182.40     61.81 o 
  -4  18   2      244.24      258.00     48.39 o 
  -3  18   2       92.31       28.63     84.54 o 
  -2  18   2      277.80      299.25     52.91 o 
   1 -19   3       51.32       43.83     33.87 o 
   2 -19   3      231.08      304.75    106.55 o 
   3 -19   3      159.32      173.60     44.20 o 
   4 -19   3       27.92       27.61     34.24 o 
   5 -19   3      164.15      154.67     41.80 o 
   6 -19   3        0.63      133.74     49.32 o 
  -2 -18   3      575.38      602.03     78.07 o 
  -1 -18   3       43.11        0.25     47.11 o 
   0 -18   3      502.73      557.85     90.30 o 
   1 -18   3      414.16      501.22     72.18 o 
   2 -18   3       72.59      101.40     36.35 o 
   3 -18   3      468.34      367.92     59.00 o 
   4 -18   3        5.45      -56.31     64.94 o 
   5 -18   3      575.50      637.30     74.82 o 
   6 -18   3       70.72      163.33     59.95 o 
   7 -18   3      259.30      105.41     52.10 o 
   8 -18   3       93.39       60.45     57.23 o 
  -3 -17   3       41.90       52.14     36.32 o 
  -2 -17   3      402.47      421.99     64.96 o 
  -1 -17   3      174.31      206.50     46.85 o 
   0 -17   3      374.58      309.14     56.00 o 
   1 -17   3      480.00      493.85    101.43 o 
   2 -17   3       72.35       43.21     29.49 o 
   3 -17   3      636.10      772.87     82.02 o 
   4 -17   3        4.80       17.65     26.27 o 
   5 -17   3      793.99      969.13     90.86 o 
   6 -17   3      327.93      434.80     83.15 o 
   7 -17   3       63.54       75.75     44.39 o 
   8 -17   3      689.36      807.41     85.02 o 
   9 -17   3      180.63      271.22     48.35 o 
  -5 -16   3        0.40       -3.31     29.14 o 
  -4 -16   3      573.73      500.91     71.42 o 
  -3 -16   3      251.04      352.57     56.05 o 
  -2 -16   3      225.24      277.07     54.82 o 
  -1 -16   3      166.38      211.20     63.52 o 
   0 -16   3      254.20      186.35     45.27 o 
   1 -16   3      750.86      754.18     79.51 o 
   2 -16   3       24.44       83.07     29.53 o 
   3 -16   3      672.79      687.40     76.16 o 
   4 -16   3      273.02      339.98     61.37 o 
   5 -16   3       24.46       91.81     36.99 o 
   6 -16   3     1105.81     1184.75     91.83 o 
   7 -16   3        1.47       36.37     24.71 o 
   8 -16   3     1496.60     1630.94    103.48 o 
   9 -16   3      461.96      375.55     70.73 o 
  10 -16   3      391.62      306.45     52.86 o 
  -6 -15   3      159.02      107.67     32.35 o 
  -5 -15   3        0.01       37.42     24.71 o 
  -4 -15   3      458.30      474.38     52.93 o 
  -3 -15   3       33.30       21.39     22.59 o 
  -2 -15   3      373.78      319.53     56.23 o 
  -1 -15   3      573.15      621.35     94.35 o 
   0 -15   3      307.54      418.83     61.58 o 
   1 -15   3      736.25      670.07     74.88 o 
   2 -15   3       36.97       16.20     41.39 o 
   3 -15   3      133.07      142.40     36.45 o 
   4 -15   3      943.46     1081.58    114.45 o 
   5 -15   3      153.02      132.96     35.74 o 
   6 -15   3      680.55      718.08     57.58 o 
   7 -15   3      105.49      102.80     32.41 o 
   8 -15   3     1088.02     1203.51     94.50 o 
   9 -15   3      582.59      690.02     78.02 o 
  10 -15   3       69.62       39.13     43.47 o 
  11 -15   3      309.25      378.25     61.08 o 
  -7 -14   3       37.12       65.46     29.95 o 
  -6 -14   3      198.84      151.80     46.56 o 
  -5 -14   3      234.93      230.38     39.99 o 
  -4 -14   3      776.20      818.02     84.26 o 
  -3 -14   3     1862.22     1858.13    106.72 o 
  -2 -14   3      592.76      632.60     57.13 o 
  -1 -14   3      799.59      744.12     59.98 o 
   0 -14   3       55.24      108.09     25.84 o 
   1 -14   3      329.25      374.03     42.90 o 
   2 -14   3      746.32      770.62     74.91 o 
   3 -14   3      137.53      221.28     42.35 o 
   4 -14   3     2032.18     1967.93    145.40 o 
   5 -14   3       81.98       87.22     26.18 o 
   6 -14   3      810.01      947.95     61.57 o 
   7 -14   3      286.63      228.51     78.00 o 
   8 -14   3      472.91      495.97     63.80 o 
   9 -14   3      940.65     1012.95     88.66 o 
  10 -14   3       40.97       31.34     29.28 o 
  11 -14   3      582.38      648.61     74.32 o 
  12 -14   3       12.38       12.93     28.94 o 
  -8 -13   3      219.98      211.53     49.52 o 
  -7 -13   3      168.27       74.41     67.55 o 
  -6 -13   3      315.28      365.48     44.54 o 
  -5 -13   3      581.17      561.92     55.57 o 
  -4 -13   3      657.08      720.76     62.69 o 
  -3 -13   3     2505.94     2380.45     92.23 o 
  -2 -13   3      102.28      103.52     28.62 o 
  -1 -13   3     1782.98     1713.49     73.66 o 
   0 -13   3      109.82      112.36     25.64 o 
   1 -13   3      456.20      477.68     45.84 o 
   2 -13   3     1657.08     1399.93     64.50 o 
   3 -13   3       64.63       73.62     18.32 o 
   4 -13   3     1835.59     1910.41     60.77 o 
   5 -13   3      764.94      722.95     79.99 o 
   6 -13   3      813.58      831.14     56.36 o 
   7 -13   3      962.75     1011.66    245.89 o 
   8 -13   3        5.68       -3.26     38.29 o 
   9 -13   3     1048.58     1040.88     87.90 o 
  10 -13   3       19.13       38.06     30.83 o 
  11 -13   3      458.84      410.40     63.77 o 
  12 -13   3        7.04       -4.85     27.78 o 
  -8 -12   3      547.77      644.71     79.13 o 
  -7 -12   3      489.23      529.22     92.65 o 
  -6 -12   3      849.40      721.27     63.70 o 
  -5 -12   3     1397.32     1349.97     79.69 o 
  -4 -12   3        2.95       49.93     23.05 o 
  -3 -12   3     2090.08     2252.54     85.90 o 
  -2 -12   3      399.48      476.08     47.42 o 
  -1 -12   3       32.18       42.26     19.18 o 
   0 -12   3     1681.06     1647.99     67.36 o 
   1 -12   3      132.54      164.62     27.27 o 
   2 -12   3     1421.49     1474.26     49.33 o 
   3 -12   3     1425.04     1281.45     47.93 o 
   4 -12   3      112.57      109.35     19.26 o 
   5 -12   3     1691.09     1700.57     56.03 o 
   6 -12   3       12.69       23.53     15.51 o 
   7 -12   3     1067.22     1023.00     58.06 o 
   8 -12   3      448.49      512.26     61.50 o 
   9 -12   3     1668.04     1586.47     95.59 o 
  10 -12   3       20.26       56.97     28.35 o 
  11 -12   3      428.52      476.35     64.76 o 
  12 -12   3       27.79       22.88     82.71 o 
  -9 -11   3      241.61      298.96     54.39 o 
  -8 -11   3      854.16      984.72     96.33 o 
  -7 -11   3      738.12      739.27     63.89 o 
  -6 -11   3      261.42      302.06     39.74 o 
  -5 -11   3     1538.87     1543.11     73.93 o 
  -4 -11   3      240.18      267.08     37.36 o 
  -3 -11   3     2442.56     2566.32     87.53 o 
  -2 -11   3      267.00      248.25     34.25 o 
  -1 -11   3      739.17      698.16     50.52 o 
   0 -11   3     2062.69     1825.11     66.93 o 
   1 -11   3      597.88      628.22     34.23 o 
   2 -11   3       90.55       99.94     18.12 o 
   3 -11   3       13.58       13.28     13.09 o 
   4 -11   3      852.62      878.73     42.58 o 
   5 -11   3     4262.04     4219.45     83.73 o 
   6 -11   3      346.00      331.37     30.22 o 
   7 -11   3     7775.16     7038.96    137.79 o 
   8 -11   3      273.29      227.42     31.05 o 
   9 -11   3     1817.19     1740.19     75.35 o 
  10 -11   3      190.99      229.89     45.30 o 
  11 -11   3       88.37      128.20     35.62 o 
  12 -11   3      256.07      160.86     99.44 o 
  13 -11   3      302.07      294.08     51.29 o 
 -10 -10   3      398.36      390.34     62.11 o 
  -9 -10   3      591.24      685.40     83.72 o 
  -8 -10   3      430.26      482.15     66.37 o 
  -7 -10   3      473.63      477.05     57.30 o 
  -6 -10   3       22.53       13.98     23.18 o 
  -5 -10   3     1607.60     1589.65     71.14 o 
  -4 -10   3       56.16       37.83     21.02 o 
  -3 -10   3     2288.15     2206.68     77.54 o 
  -2 -10   3      327.37      319.46     36.26 o 
  -1 -10   3     4182.80     3940.50     96.97 o 
   0 -10   3     2544.41     2566.02     76.33 o 
   1 -10   3       31.66       23.92     10.61 o 
   2 -10   3      675.44      655.89     34.55 o 
   3 -10   3     1589.96     1454.48     46.03 o 
   4 -10   3      523.91      590.86     34.78 o 
   5 -10   3     8196.01     7848.44    110.22 o 
   6 -10   3       41.08       19.70     14.21 o 
   7 -10   3     2918.18     2754.77     84.04 o 
   8 -10   3      700.92      599.39     49.02 o 
   9 -10   3      202.79      127.68     27.91 o 
  10 -10   3     1307.77     1423.66     75.76 o 
  11 -10   3       38.80       11.25     22.16 o 
  12 -10   3      492.93      486.85     51.71 o 
  13 -10   3      688.12      540.89     70.43 o 
 -10  -9   3      186.23      156.09     43.15 o 
  -9  -9   3      319.82      384.77     62.54 o 
  -8  -9   3       40.57       75.65     31.86 o 
  -7  -9   3      577.55      486.98     48.60 o 
  -6  -9   3       45.12       67.04     21.28 o 
  -5  -9   3     1306.42     1402.40     63.99 o 
  -4  -9   3       30.20       43.66     17.95 o 
  -3  -9   3      495.82      449.12     41.60 o 
  -2  -9   3      770.21      836.98     51.19 o 
  -1  -9   3      864.35      990.25     63.78 o 
   0  -9   3     5784.70     5757.50     78.89 o 
   1  -9   3     5725.01     5397.10     80.85 o 
   2  -9   3     3507.54     3535.91    116.76 o 
   3  -9   3     5499.07     5391.15     83.29 o 
   4  -9   3      200.73      184.11     20.88 o 
   5  -9   3     9035.99     9202.75    123.73 o 
   6  -9   3      236.59      256.77     25.35 o 
   7  -9   3      315.94      246.70     32.41 o 
   8  -9   3     2194.52     2150.33     77.37 o 
   9  -9   3        1.70       -4.86     18.34 o 
  10  -9   3      925.70      847.22     63.06 o 
  11  -9   3      293.82      404.34     46.63 o 
  12  -9   3      623.06      660.17     61.40 o 
  13  -9   3      873.99      809.80     71.08 o 
 -11  -8   3       96.86       45.30     98.87 o 
 -10  -8   3       59.61       41.52     33.84 o 
  -9  -8   3      480.68      555.34     72.42 o 
  -8  -8   3       68.02       52.99     30.47 o 
  -7  -8   3     1265.77     1235.79     69.38 o 
  -6  -8   3       76.32       92.89     26.26 o 
  -5  -8   3     1943.65     1846.80     70.93 o 
  -4  -8   3     1066.57     1043.95     55.02 o 
  -3  -8   3       61.14       51.16     19.59 o 
  -2  -8   3     1449.18     1426.75     55.57 o 
  -1  -8   3     1139.91     1089.31     28.73 o 
   0  -8   3     5908.06     5564.09     79.62 o 
   1  -8   3     5186.74     5324.92     74.59 o 
   2  -8   3     2291.08     2052.53     48.45 o 
   3  -8   3     8158.03     7886.21     95.57 o 
   4  -8   3      307.39      339.32     25.90 o 
   5  -8   3     5059.17     5320.14     82.60 o 
   6  -8   3     1950.84     1857.99     50.70 o 
   7  -8   3      648.95      648.15     46.63 o 
   8  -8   3      949.79      921.49     57.11 o 
   9  -8   3      371.29      446.08     44.64 o 
  10  -8   3      168.97      178.45     31.48 o 
  11  -8   3      150.62      121.45     27.80 o 
  12  -8   3       14.74      -34.55     23.03 o 
  13  -8   3      433.38      496.45     53.26 o 
 -11  -7   3      604.69      547.42    101.21 o 
 -10  -7   3      155.30      167.40     57.57 o 
  -9  -7   3     1409.42     1503.03    106.93 o 
  -8  -7   3       41.90       44.29     28.30 o 
  -7  -7   3     3131.51     2942.63     91.86 o 
  -6  -7   3       99.37       78.81     24.37 o 
  -5  -7   3      157.97      148.67     45.92 o 
  -4  -7   3     3252.00     3360.39     86.42 o 
  -3  -7   3      375.25      389.12     35.40 o 
  -2  -7   3     2088.93     2297.61     65.17 o 
  -1  -7   3     5759.69     5896.09     61.93 o 
   0  -7   3      805.50      829.38     28.62 o 
   1  -7   3    10722.97    10487.37     99.60 o 
   2  -7   3        9.15       35.98     12.59 o 
   3  -7   3     7115.22     6964.02     97.38 o 
   4  -7   3      240.08      223.61     21.25 o 
   5  -7   3      131.09      143.29     17.67 o 
   6  -7   3      271.17      327.09     26.77 o 
   7  -7   3      224.61      219.39     30.64 o 
   8  -7   3      930.48      934.95     57.60 o 
   9  -7   3       37.02       44.91     19.26 o 
  10  -7   3       62.74       56.83     22.67 o 
  11  -7   3      681.21      641.78     60.99 o 
  12  -7   3       81.86      112.14     27.68 o 
  13  -7   3      703.52      784.37     68.43 o 
 -12  -6   3       16.74       92.01     43.33 o 
 -11  -6   3     1365.60     1279.54    111.57 o 
 -10  -6   3       59.90       -5.51     28.05 o 
  -9  -6   3     2245.15     2231.42    120.27 o 
  -8  -6   3        0.27      -12.27     21.68 o 
  -7  -6   3     4124.35     3972.73    103.03 o 
  -6  -6   3      566.16      619.07     46.20 o 
  -5  -6   3       22.65       20.12     24.87 o 
  -4  -6   3     2433.49     2722.31     73.42 o 
  -3  -6   3     1040.88      934.11     51.51 o 
  -2  -6   3     3101.68     3420.87     73.79 o 
  -1  -6   3    14586.32    13899.10    136.47 o 
   0  -6   3     2063.03     2036.27     39.62 o 
   1  -6   3     5322.77     5417.94     66.62 o 
   2  -6   3     1012.27      933.54     30.24 o 
   3  -6   3     7875.34     8177.30     86.48 o 
   4  -6   3       14.93       32.19     11.43 o 
   5  -6   3       62.15       59.01     12.79 o 
   6  -6   3        1.00       11.78      9.85 o 
   7  -6   3        1.39       -0.03     13.42 o 
   8  -6   3        6.55       -1.16     14.96 o 
   9  -6   3      519.80      458.50     46.02 o 
  10  -6   3      146.27      184.70     34.86 o 
  11  -6   3     2596.02     2694.72     99.20 o 
  12  -6   3      347.25      396.80     71.34 o 
  13  -6   3     1535.27     1422.22    157.03 o 
 -12  -5   3      297.09      383.40     63.01 o 
 -11  -5   3     1072.09     1149.13    102.70 o 
 -10  -5   3        0.27      -39.71     47.33 o 
  -9  -5   3     1126.51     1011.14     88.32 o 
  -8  -5   3        1.54        0.03     22.73 o 
  -7  -5   3     1309.37     1269.79     57.68 o 
  -6  -5   3     1379.95     1392.31     56.73 o 
  -5  -5   3       14.92       24.41      9.42 o 
  -4  -5   3      364.69      279.78     16.65 o 
  -3  -5   3     6025.78     5947.66     95.58 o 
  -2  -5   3      857.85      786.92     35.78 o 
  -1  -5   3     8077.11     9182.32     71.25 o 
   0  -5   3     2963.28     3629.84     48.34 o 
   1  -5   3     7832.60     6870.28     77.90 o 
   2  -5   3     2173.50     1954.68     38.96 o 
   3  -5   3    10048.99    10228.09     90.35 o 
   4  -5   3     2346.86     2203.19     48.66 o 
   5  -5   3       54.05       41.57     10.90 o 
   6  -5   3       15.95        2.93     13.50 o 
   7  -5   3     1517.71     1542.00     60.29 o 
   8  -5   3        9.54       -6.32     16.43 o 
   9  -5   3     3852.45     3633.34    124.89 o 
  10  -5   3       33.15       13.42     20.24 o 
  11  -5   3     2693.80     2804.00    101.60 o 
  12  -5   3       66.66       64.02     23.51 o 
  13  -5   3      620.66      732.94     69.53 o 
 -13  -4   3      827.69      930.23    173.58 o 
 -12  -4   3      293.65      224.75     50.36 o 
 -11  -4   3      575.96      618.89     76.85 o 
 -10  -4   3      331.87      321.11     57.00 o 
  -9  -4   3     1227.43     1384.74     96.96 o 
  -8  -4   3      193.76      162.81     45.40 o 
  -7  -4   3      248.03      329.21     33.94 o 
  -6  -4   3     2478.35     2443.38     54.48 o 
  -5  -4   3     3841.32     3560.35     60.40 o 
  -4  -4   3      297.02      299.83     18.67 o 
  -3  -4   3     2335.00     2523.24     39.00 o 
  -2  -4   3       25.68       40.10      7.66 o 
  -1  -4   3    19330.55    18692.61    102.79 o 
   0  -4   3      206.76      112.46     11.84 o 
   1  -4   3     6847.91     7230.48     64.52 o 
   2  -4   3       54.89      140.84     13.85 o 
   3  -4   3     1706.46     1642.01     34.65 o 
   4  -4   3      583.28      654.13     24.01 o 
   5  -4   3      346.16      279.62     19.61 o 
   6  -4   3      364.09      424.84     35.43 o 
   7  -4   3     3551.36     3298.54     86.53 o 
   8  -4   3      153.01      144.22     26.03 o 
   9  -4   3     2927.25     3030.76     94.23 o 
  10  -4   3      129.74      161.75     31.03 o 
  11  -4   3     1720.85     1721.12     79.86 o 
  12  -4   3        2.77        5.71     25.73 o 
  13  -4   3      157.06      185.58     38.56 o 
 -13  -3   3      839.19      866.35    119.83 o 
 -12  -3   3        0.02      109.35     35.62 o 
 -11  -3   3      142.89      220.82     60.23 o 
 -10  -3   3      195.78      217.83     47.66 o 
  -9  -3   3      164.58      226.61     46.69 o 
  -8  -3   3      483.13      454.80     81.38 o 
  -7  -3   3       82.10       73.89     14.52 o 
  -6  -3   3      357.78      355.29     25.28 o 
  -5  -3   3      783.88      961.21     32.65 o 
  -4  -3   3      165.71      145.60     15.37 o 
  -3  -3   3    20310.74    19209.24    143.41 o 
  -2  -3   3      543.58      385.08     16.88 o 
  -1  -3   3      651.54      957.15     22.02 o 
   0  -3   3       41.41      220.86     20.24 o 
   1  -3   3    38093.55    41711.62    201.01 o 
   2  -3   3     6964.40     8129.93     66.92 o 
   3  -3   3        0.10       15.70     10.82 o 
   4  -3   3     1189.36     1090.32     27.24 o 
   5  -3   3     2892.71     2647.96     65.54 o 
   6  -3   3      972.35      967.76     47.03 o 
   7  -3   3     4492.32     4436.81    100.31 o 
   8  -3   3      142.04      223.65     40.95 o 
   9  -3   3     1635.59     1621.43     69.14 o 
  10  -3   3      425.55      410.16     57.84 o 
  11  -3   3      808.09      760.87     64.77 o 
  12  -3   3      132.07      157.72     34.72 o 
  13  -3   3       53.56       73.68     27.92 o 
 -13  -2   3      785.87      991.67    106.29 o 
 -12  -2   3       57.48       22.52     33.11 o 
 -11  -2   3       18.75       10.07     27.16 o 
 -10  -2   3      122.89      163.06     39.19 o 
  -9  -2   3      534.21      569.17     47.08 o 
  -8  -2   3      250.13      276.52     33.07 o 
  -7  -2   3      172.68      163.12     18.85 o 
  -6  -2   3      346.44      321.97     23.55 o 
  -5  -2   3    11983.92    11786.00    134.89 o 
  -4  -2   3      514.81      533.74     23.45 o 
  -3  -2   3    12318.33    13768.18     95.88 o 
  -2  -2   3     5306.05     7230.70     62.28 o 
  -1  -2   3    51800.66    52502.50    176.13 o 
   0  -2   3      529.14      348.13     19.49 o 
   1  -2   3       31.47      -10.32      6.88 o 
   2  -2   3      360.09      265.65     15.17 o 
   3  -2   3     2539.22     2610.31     52.31 o 
   4  -2   3     2866.90     3015.38     42.73 o 
   5  -2   3     3269.48     3614.40     76.47 o 
   6  -2   3     2118.57     2230.17     66.69 o 
   7  -2   3     5496.19     5378.55    109.97 o 
   8  -2   3      211.92      245.32     40.78 o 
   9  -2   3      812.31      797.71     73.13 o 
  10  -2   3      109.84       92.23     27.81 o 
  11  -2   3      165.89      192.97     35.71 o 
  12  -2   3        0.22      -36.91     39.51 o 
  13  -2   3       14.37       36.21     29.84 o 
 -13  -1   3      662.07      614.13     86.16 o 
 -12  -1   3      385.57      516.23     70.95 o 
 -11  -1   3       11.31       -3.46     24.92 o 
 -10  -1   3       31.80       68.36     23.19 o 
  -9  -1   3      313.79      397.68     41.11 o 
  -8  -1   3      505.94      603.41     94.63 o 
  -7  -1   3     3431.95     3413.76     63.39 o 
  -6  -1   3     1377.22     1401.93     39.14 o 
  -5  -1   3     8631.74     8236.10    154.41 o 
  -4  -1   3     2586.75     2620.88     77.76 o 
  -3  -1   3     3854.94     3610.75     50.60 o 
  -2  -1   3     3089.91     3340.03     41.07 o 
  -1  -1   3     1549.60     1754.75     25.53 o 
   0  -1   3       73.27      139.66     11.82 o 
   1  -1   3     5716.23     6612.36     50.40 o 
   2  -1   3     4403.63     6216.36     56.74 o 
   3  -1   3     4982.57     5161.31    115.92 o 
   4  -1   3     1683.32     1504.43     37.21 o 
   5  -1   3     4750.49     4901.94     62.87 o 
   6  -1   3       55.24       79.11     11.50 o 
   7  -1   3     2226.03     2147.20     70.49 o 
   8  -1   3      834.50      996.61     86.28 o 
   9  -1   3     1903.98     1919.25     76.53 o 
  10  -1   3        0.19        7.11     19.66 o 
  11  -1   3        1.19      -21.01     20.38 o 
  12  -1   3       97.64       83.59     36.84 o 
  13  -1   3        4.28       39.31     71.33 o 
 -14   0   3       76.77      142.03     48.85 o 
 -13   0   3      894.71      973.45    220.18 o 
 -12   0   3        5.67        1.55     27.46 o 
 -11   0   3        2.43      -12.55     17.80 o 
 -10   0   3       73.63       71.38     23.05 o 
  -9   0   3     1371.61     1382.28     62.25 o 
  -8   0   3       15.35        5.83     15.92 o 
  -7   0   3    15623.21    15327.98    166.40 o 
  -6   0   3      109.89       96.50     14.24 o 
  -5   0   3    11326.56    12025.75    102.65 o 
  -4   0   3     8091.08     7921.10     90.26 o 
  -3   0   3     1063.81      969.36     25.97 o 
  -2   0   3    11948.42    13323.90     89.09 o 
  -1   0   3     4075.25     3909.03     37.68 o 
   0   0   3     1369.36     1334.29     22.24 o 
   1   0   3    14744.80    12655.95    117.25 o 
   2   0   3    20251.59    19744.89    148.55 o 
   3   0   3     7457.75     7391.00     72.32 o 
   4   0   3     6916.14     7218.66     77.08 o 
   5   0   3     9420.11     8492.65    137.27 o 
   6   0   3        5.01       -8.01     11.27 o 
   7   0   3     1292.18     1312.41     56.55 o 
   8   0   3      253.53      310.01     37.11 o 
   9   0   3     1307.66     1368.22     68.37 o 
  10   0   3      458.40      452.20     48.13 o 
  11   0   3      390.52      444.31     65.16 o 
  12   0   3      156.15      212.33     50.11 o 
  13   0   3       96.74       96.59     42.53 o 
 -14   1   3       15.10       28.52     36.22 o 
 -13   1   3      276.29      330.46     62.22 o 
 -12   1   3      223.23      186.46     41.88 o 
 -11   1   3      191.23      174.66     38.25 o 
 -10   1   3      439.18      481.09     47.60 o 
  -9   1   3    10219.44    10498.27    167.29 o 
  -8   1   3      673.11      682.77     47.87 o 
  -7   1   3     6294.32     6189.52     80.49 o 
  -6   1   3     3816.23     4167.42     63.46 o 
  -5   1   3    15215.49    14662.57    112.95 o 
  -4   1   3      582.94      443.36     21.03 o 
  -3   1   3        1.89        0.03      8.60 o 
  -2   1   3    20526.33    23085.02    110.53 o 
  -1   1   3      285.69      151.57     12.21 o 
   0   1   3     2600.80     3269.41     37.84 o 
   1   1   3     1451.98      797.82     23.11 o 
   2   1   3     2335.32     2869.17     44.15 o 
   3   1   3     3238.09     2453.60     70.95 o 
   4   1   3     1469.59     1540.28     39.33 o 
   5   1   3    12280.63    12761.17    169.44 o 
   6   1   3       62.13       32.19     11.78 o 
   7   1   3     1867.01     2011.00     71.16 o 
   8   1   3      852.57     1016.32     74.96 o 
   9   1   3       39.88       78.19     23.32 o 
  10   1   3      668.91      698.88     79.02 o 
  11   1   3     1931.69     1941.09    118.77 o 
  12   1   3        3.20       66.82     36.76 o 
  13   1   3      412.40      472.36     98.01 o 
 -14   2   3      112.25      111.50     40.91 o 
 -13   2   3       45.58       79.93     28.55 o 
 -12   2   3      458.85      470.02     58.78 o 
 -11   2   3      241.18      251.93     40.57 o 
 -10   2   3      386.30      432.47     45.21 o 
  -9   2   3     6830.65     7118.41    137.79 o 
  -8   2   3       97.22       73.89     21.23 o 
  -7   2   3     3662.49     3651.64     61.22 o 
  -6   2   3     1914.15     1888.92     52.63 o 
  -5   2   3      716.06      782.83     28.49 o 
  -4   2   3      177.27      171.33     15.35 o 
  -3   2   3     1284.69     1415.79     30.72 o 
  -2   2   3      366.03      322.79     14.65 o 
  -1   2   3      455.68      293.09     20.03 o 
   0   2   3     6645.85     7519.05     77.99 o 
   1   2   3     5526.39     4395.60     55.05 o 
   2   2   3        4.97       29.76     10.93 o 
   3   2   3     2125.17     2097.14     43.99 o 
   4   2   3       35.36       26.44     12.65 o 
   5   2   3     5608.31     5486.01     80.18 o 
   6   2   3       31.93       61.77     14.66 o 
   7   2   3       99.03      136.89     24.84 o 
   8   2   3       23.13       14.97     17.67 o 
   9   2   3      268.54      273.29     70.32 o 
  10   2   3      128.52      119.59     37.00 o 
  11   2   3     2803.55     2749.97    136.21 o 
  12   2   3       13.30       -5.92     39.81 o 
 -14   3   3       83.61       82.03     37.35 o 
 -13   3   3      639.44      571.65     60.96 o 
 -12   3   3       86.27      123.61     29.27 o 
 -11   3   3      363.28      421.99     46.05 o 
 -10   3   3       29.80       22.88     18.27 o 
  -9   3   3     1163.16     1253.01     60.68 o 
  -8   3   3        2.52        1.00     13.73 o 
  -7   3   3      254.54      220.69     24.77 o 
  -6   3   3       39.16        5.04      9.61 o 
  -5   3   3       52.45       19.46     12.80 o 
  -4   3   3       35.01       95.23     13.37 o 
  -3   3   3      208.55      208.92     14.75 o 
  -2   3   3      981.66     1239.82     49.07 o 
  -1   3   3    12037.61    12565.52    112.37 o 
   0   3   3       19.45      -10.11      8.53 o 
   1   3   3     6416.35     6581.84     68.97 o 
   2   3   3      111.58      168.59     17.05 o 
   3   3   3     4991.72     4688.90     68.54 o 
   4   3   3      643.57      710.99     31.94 o 
   5   3   3     1226.19     1079.99     38.19 o 
   6   3   3       79.86       76.91     15.35 o 
   7   3   3        0.00       12.63     15.98 o 
   8   3   3        0.11       -9.15     20.81 o 
   9   3   3     1240.05     1214.65     93.85 o 
  10   3   3       11.43      -31.93     36.61 o 
  11   3   3     1147.45     1157.53    105.60 o 
  12   3   3        0.43        7.29     28.13 o 
 -14   4   3        0.25       40.36     34.91 o 
 -13   4   3     1230.96     1390.72     86.26 o 
 -12   4   3       33.82       62.23     24.49 o 
 -11   4   3     1982.39     1975.19     81.94 o 
 -10   4   3       19.39       22.75     18.32 o 
  -9   4   3      118.57      155.00     28.15 o 
  -8   4   3     1109.77     1155.60     54.88 o 
  -7   4   3        4.72       29.16     11.31 o 
  -6   4   3      317.29      345.32     23.73 o 
  -5   4   3        0.03        8.49      9.76 o 
  -4   4   3      164.49      177.05     16.00 o 
  -3   4   3      256.92      200.92     14.07 o 
  -2   4   3       36.85       23.82     13.66 o 
  -1   4   3    30459.92    31427.98    178.76 o 
   0   4   3     5354.82     4895.44     60.14 o 
   1   4   3    11164.02    11500.65    116.41 o 
   2   4   3        0.44       19.66     10.55 o 
   3   4   3     4392.88     4017.16     66.24 o 
   4   4   3     1332.91     1244.47     50.14 o 
   5   4   3        9.65       10.52     14.51 o 
   6   4   3       42.51       60.36     15.45 o 
   7   4   3      135.39      210.87     42.75 o 
   8   4   3      234.85      230.30     44.54 o 
   9   4   3     1036.84     1050.31     90.89 o 
  10   4   3        0.50      -35.21     27.85 o 
  11   4   3      135.01      223.80     51.24 o 
  12   4   3        3.72       63.12     41.96 o 
 -14   5   3      105.94      119.84     88.50 o 
 -13   5   3      813.87     1032.42     95.87 o 
 -12   5   3        1.99      -13.00     20.52 o 
 -11   5   3     1936.28     2021.71     82.61 o 
 -10   5   3       26.64       29.51     33.34 o 
  -9   5   3      577.03      614.79     49.00 o 
  -8   5   3      168.38      211.82     28.25 o 
  -7   5   3       68.92       84.94     22.14 o 
  -6   5   3      714.15      601.15     30.09 o 
  -5   5   3      480.72      471.86     25.80 o 
  -4   5   3      110.86      210.65     16.97 o 
  -3   5   3     4906.01     4807.01     55.21 o 
  -2   5   3     7267.73     8226.75    107.41 o 
  -1   5   3     6937.22     7111.74     72.73 o 
   0   5   3     1526.67     1975.91     67.02 o 
   1   5   3     5917.73     5395.62    108.71 o 
   2   5   3     3862.96     3816.95     63.33 o 
   3   5   3      283.99      294.33     23.33 o 
   4   5   3        0.67       11.34     11.42 o 
   5   5   3     1867.36     1856.29    109.21 o 
   6   5   3      108.19      101.13     24.62 o 
   7   5   3      963.49      918.86    109.84 o 
   8   5   3        0.05       -0.15     43.88 o 
   9   5   3      747.49      698.75     80.34 o 
  10   5   3        7.29       58.60     38.67 o 
  11   5   3      177.83      179.39     45.63 o 
 -14   6   3      199.85      203.71     46.66 o 
 -13   6   3      842.70     1004.14     95.48 o 
 -12   6   3        0.07       12.56     56.18 o 
 -11   6   3     1314.85     1249.78     95.28 o 
 -10   6   3       29.09       37.02     27.64 o 
  -9   6   3      706.57      831.79     55.27 o 
  -8   6   3      316.68      338.14     35.18 o 
  -7   6   3     1087.84     1137.74     40.59 o 
  -6   6   3      207.36      261.71     22.79 o 
  -5   6   3    12186.31    12118.76    114.52 o 
  -4   6   3      799.85      685.15     27.34 o 
  -3   6   3    22866.62    23144.54    295.44 o 
  -2   6   3      105.10      141.99     22.56 o 
  -1   6   3     5632.68     5060.77     66.68 o 
   0   6   3      114.49      153.68     17.13 o 
   1   6   3       73.33       69.10     14.03 o 
   2   6   3      311.35      325.21     24.08 o 
   3   6   3      786.67      767.75     34.73 o 
   4   6   3     1317.14     1237.35     65.75 o 
   5   6   3     2320.00     2004.85     72.63 o 
   6   6   3      803.83      675.08     52.00 o 
   7   6   3     2419.17     2483.36    115.12 o 
   8   6   3       41.04        1.38     30.95 o 
   9   6   3      628.17      678.06     80.64 o 
  10   6   3       44.78       42.80     34.53 o 
  11   6   3      327.78      294.24     59.45 o 
 -14   7   3       41.24       41.93     75.56 o 
 -13   7   3     1228.94     1216.29    105.84 o 
 -12   7   3       59.91       70.83     31.08 o 
 -11   7   3     1469.88     1471.40    102.86 o 
 -10   7   3      721.12      741.71     75.06 o 
  -9   7   3      206.95      179.32     39.28 o 
  -8   7   3      200.67      212.62     38.52 o 
  -7   7   3     2316.98     2345.79     71.56 o 
  -6   7   3      228.55      250.64     23.10 o 
  -5   7   3     5470.94     5671.57     95.01 o 
  -4   7   3      885.74      933.97     31.49 o 
  -3   7   3    16865.79    17320.14    135.75 o 
  -2   7   3      400.47      398.90     21.70 o 
  -1   7   3    13359.25    13677.30    154.71 o 
   0   7   3       74.10      103.85     15.07 o 
   1   7   3     1082.73     1050.08     37.81 o 
   2   7   3     4543.35     4813.19     78.74 o 
   3   7   3       19.60       20.97     18.10 o 
   4   7   3     2546.58     2319.79     77.97 o 
   5   7   3      689.36      564.89     48.69 o 
   6   7   3      141.16      200.15     32.52 o 
   7   7   3     1049.70      956.65    138.10 o 
   8   7   3      200.59      223.13     47.89 o 
   9   7   3      547.56      517.12     72.62 o 
  10   7   3      214.06      312.54     52.40 o 
 -14   8   3       60.11      139.26     39.54 o 
 -13   8   3      898.61      952.73     95.21 o 
 -12   8   3      143.59      130.84     35.29 o 
 -11   8   3     1066.02     1159.11    145.25 o 
 -10   8   3      288.03      294.20     50.34 o 
  -9   8   3      640.70      713.03     75.79 o 
  -8   8   3      191.14      153.28     55.20 o 
  -7   8   3     1951.73     1971.40     69.06 o 
  -6   8   3       37.45       25.43     17.02 o 
  -5   8   3     4769.11     4675.29    102.60 o 
  -4   8   3       40.39       68.04     29.93 o 
  -3   8   3     3429.90     3325.47     84.00 o 
  -2   8   3      619.00      591.45     28.21 o 
  -1   8   3     3898.50     3905.69     67.77 o 
   0   8   3        1.80       21.83     12.03 o 
   1   8   3      501.84      482.83     35.70 o 
   2   8   3     1376.92     1403.23     98.91 o 
   3   8   3      612.30      613.97     47.36 o 
   4   8   3      651.21      650.71     73.70 o 
   5   8   3     1553.89     1549.69     71.78 o 
   6   8   3      283.05      236.06     36.66 o 
   7   8   3      825.18      830.67    110.60 o 
   8   8   3      229.83      187.99     44.06 o 
   9   8   3      487.84      575.08     77.69 o 
  10   8   3      122.23       74.92     40.38 o 
 -13   9   3      208.19      259.89     49.37 o 
 -12   9   3       83.32       41.01     28.35 o 
 -11   9   3      205.31      215.70     45.03 o 
 -10   9   3       47.89       -1.83     35.57 o 
  -9   9   3     1437.87     1324.75     93.98 o 
  -8   9   3       12.04       43.54     26.62 o 
  -7   9   3     2773.07     2763.69     85.24 o 
  -6   9   3      121.46      121.20     38.40 o 
  -5   9   3     3513.04     3276.63     89.34 o 
  -4   9   3       46.39       56.29     19.45 o 
  -3   9   3     1076.32     1002.99     51.72 o 
  -2   9   3      644.62      696.56    115.37 o 
  -1   9   3      655.11      717.56     54.72 o 
   0   9   3      434.00      404.59     29.46 o 
   1   9   3        1.43        4.96     28.07 o 
   2   9   3      244.05      313.52     36.50 o 
   3   9   3      804.06      898.64     57.79 o 
   4   9   3       66.58       85.71     24.01 o 
   5   9   3     2992.62     2659.33     96.84 o 
   6   9   3       42.38       99.70     27.96 o 
   7   9   3     1701.16     1985.05    110.30 o 
   8   9   3      224.21      302.95     55.94 o 
   9   9   3      448.46      535.13     86.63 o 
 -13  10   3        1.90      -20.89     23.22 o 
 -12  10   3      122.08       89.74     34.38 o 
 -11  10   3       13.16       19.49     27.33 o 
 -10  10   3      754.13      873.38     84.38 o 
  -9  10   3      813.60      819.87     78.95 o 
  -8  10   3       31.91       38.48     23.00 o 
  -7  10   3     1286.27     1197.16     63.88 o 
  -6  10   3       33.38       65.89     19.48 o 
  -5  10   3      883.67      897.23     55.91 o 
  -4  10   3        1.38       11.33     15.01 o 
  -3  10   3      945.82     1012.98     54.90 o 
  -2  10   3     1710.26     1650.40     73.28 o 
  -1  10   3      219.71      227.24     41.69 o 
   0  10   3      388.54      378.85     51.49 o 
   1  10   3      212.96      178.82     71.52 o 
   2  10   3       29.59       26.92     19.42 o 
   3  10   3      230.43      191.11     31.85 o 
   4  10   3      242.32      278.34     37.28 o 
   5  10   3     1360.51     1362.40     75.00 o 
   6  10   3      159.53      130.65     30.94 o 
   7  10   3      376.98      346.42     56.90 o 
   8  10   3        8.67       59.10     41.20 o 
 -13  11   3      159.92      221.36     42.99 o 
 -12  11   3       99.56       99.09     33.64 o 
 -11  11   3      343.28      332.86     56.70 o 
 -10  11   3      839.45      856.19    129.44 o 
  -9  11   3      664.74      660.78     75.18 o 
  -8  11   3        1.75      -14.14     37.18 o 
  -7  11   3     2268.18     2423.06    120.37 o 
  -6  11   3        0.90        8.08     16.35 o 
  -5  11   3     1857.45     2093.55     77.73 o 
  -4  11   3     3123.25     3164.03    108.63 o 
  -3  11   3        1.20       21.79     17.31 o 
  -2  11   3     2656.98     2670.51     83.89 o 
  -1  11   3        1.03      -29.79     35.47 o 
   0  11   3     1273.33     1342.67     92.42 o 
   1  11   3     1323.07     1298.08     92.69 o 
   2  11   3      295.34      259.84     48.58 o 
   3  11   3      782.63      832.79    147.08 o 
   4  11   3      174.56       99.21     65.29 o 
   5  11   3      400.23      424.42     62.02 o 
   6  11   3      341.16      464.73     51.55 o 
   7  11   3        5.27       -6.32     33.19 o 
   8  11   3       65.08        5.00     47.81 o 
 -12  12   3      339.49      301.71     69.27 o 
 -11  12   3      885.14      878.03     92.11 o 
 -10  12   3      681.95      688.05     79.89 o 
  -9  12   3     1694.41     1716.98    211.58 o 
  -8  12   3       55.78       64.11     28.92 o 
  -7  12   3     3823.15     3874.60    144.08 o 
  -6  12   3     2109.55     2154.41     83.65 o 
  -5  12   3     1917.57     1797.98     74.92 o 
  -4  12   3     3399.54     3424.35    101.65 o 
  -3  12   3      151.16      190.37     40.06 o 
  -2  12   3     1319.43     1430.40     95.84 o 
  -1  12   3      478.51      621.70     70.51 o 
   0  12   3      251.73      188.54     56.69 o 
   1  12   3     1971.34     1911.75    105.90 o 
   2  12   3      791.47      650.48     83.94 o 
   3  12   3      317.60      407.58     60.79 o 
   4  12   3      186.30      221.51     44.86 o 
   5  12   3      146.72      192.90     45.03 o 
   6  12   3      273.73      123.08     43.98 o 
   7  12   3       15.09      -48.31     51.60 o 
 -12  13   3      119.26      131.79     37.34 o 
 -11  13   3     1115.20     1091.62    102.33 o 
 -10  13   3       13.88       22.58     31.21 o 
  -9  13   3     1041.68      986.71     93.00 o 
  -8  13   3      310.56      230.04     45.34 o 
  -7  13   3      667.53      555.93     53.98 o 
  -6  13   3     1627.79     1678.77     78.05 o 
  -5  13   3       74.99       83.68     24.35 o 
  -4  13   3      327.41      352.28     42.31 o 
  -3  13   3      599.37      563.33    110.75 o 
  -2  13   3      176.25      182.55     50.05 o 
  -1  13   3      866.43      823.65     82.52 o 
   0  13   3       56.86       80.80     29.04 o 
   1  13   3      967.84     1074.55     95.97 o 
   2  13   3      134.19      187.68     43.89 o 
   3  13   3      257.02      298.90     56.96 o 
   4  13   3      310.43      236.75     55.49 o 
   5  13   3        0.26       80.12     56.09 o 
   6  13   3      299.50      349.21     58.96 o 
 -11  14   3      866.58     1071.74    102.73 o 
 -10  14   3      150.45      190.59     45.83 o 
  -9  14   3      660.38      620.88    114.33 o 
  -8  14   3      181.91      236.91     43.65 o 
  -7  14   3      352.58      315.93     41.09 o 
  -6  14   3      494.21      437.07     57.68 o 
  -5  14   3      539.05      617.43     63.53 o 
  -4  14   3       84.59       -1.32     71.11 o 
  -3  14   3      226.55      212.88     50.68 o 
  -2  14   3      227.27      235.68     47.89 o 
  -1  14   3      864.79      983.28     93.65 o 
   0  14   3      162.43      177.28     59.85 o 
   1  14   3      281.63      203.73     74.71 o 
   2  14   3       90.78      114.30     61.37 o 
   3  14   3      481.86      470.01     85.43 o 
   4  14   3      558.21      483.68     71.41 o 
   5  14   3        5.83        6.86     34.49 o 
 -10  15   3      130.69      155.02     34.90 o 
  -9  15   3      307.37      292.14     51.03 o 
  -8  15   3      574.38      571.28     72.96 o 
  -7  15   3      105.19       84.82     30.18 o 
  -6  15   3      365.79      329.63     54.58 o 
  -5  15   3      236.94      245.14     47.42 o 
  -4  15   3      433.03      516.87     68.78 o 
  -3  15   3       57.90      111.25     38.76 o 
  -2  15   3      129.18      141.26     36.85 o 
  -1  15   3      150.73      110.26     42.62 o 
   0  15   3        5.38       22.32     30.14 o 
   1  15   3      170.82      236.14     83.44 o 
   2  15   3      631.52      777.36     89.34 o 
   3  15   3      691.89      871.47     99.24 o 
  -9  16   3        0.96      -11.31     40.79 o 
  -8  16   3      697.13      797.59    184.87 o 
  -7  16   3        0.57       -5.37     37.94 o 
  -6  16   3      333.03      314.73     56.63 o 
  -5  16   3       22.56       14.47     28.52 o 
  -4  16   3       99.81       31.52     49.35 o 
  -3  16   3       97.71       99.25     35.05 o 
  -2  16   3        6.15       11.92     39.62 o 
  -1  16   3      126.49       80.02     53.37 o 
   0  16   3      250.02      323.74     59.66 o 
   1  16   3      163.77      251.72     51.91 o 
   2  16   3      506.03      681.38    233.68 o 
  -7  17   3       84.28       67.28     49.26 o 
  -6  17   3      164.14      202.14     46.01 o 
  -5  17   3      204.50      313.84     55.36 o 
  -4  17   3        0.02      -10.52     43.98 o 
  -3  17   3      410.00      364.39    117.81 o 
  -2  17   3      380.79      497.64     69.76 o 
  -1  17   3      212.10      134.12     60.77 o 
   0  17   3      680.48      668.74     84.03 o 
   0 -19   4       63.59       82.96     36.09 o 
   1 -19   4       87.92      -45.74     86.47 o 
   2 -19   4      240.79      291.01     53.77 o 
   3 -19   4       37.57       23.41     36.42 o 
   4 -19   4      753.27      838.27     89.35 o 
   5 -19   4      139.94      162.12     67.88 o 
   6 -19   4      350.78      383.39     82.71 o 
  -2 -18   4        1.10        2.49     31.23 o 
  -1 -18   4      509.47      522.80    167.13 o 
   0 -18   4      170.07      223.30     73.38 o 
   1 -18   4       44.14       69.92     44.45 o 
   2 -18   4      329.17      308.43     54.80 o 
   3 -18   4      183.61      152.90     38.59 o 
   4 -18   4      447.74      470.71     81.38 o 
   5 -18   4      410.73      495.16     74.43 o 
   6 -18   4      132.31       51.09     45.91 o 
   7 -18   4      809.87     1013.33    133.80 o 
   8 -18   4      144.51       95.48     56.22 o 
  -4 -17   4        2.84       42.89     37.47 o 
  -3 -17   4      286.96      416.61     89.51 o 
  -2 -17   4        2.35       29.72     31.10 o 
  -1 -17   4      288.26      256.50     52.04 o 
   0 -17   4      188.98      280.94     50.53 o 
   1 -17   4       42.45       47.86     44.86 o 
   2 -17   4      202.35      255.32     48.90 o 
   3 -17   4      340.63      464.63     64.28 o 
   4 -17   4      349.77      379.62     57.05 o 
   5 -17   4      616.10      582.96     70.51 o 
   6 -17   4        8.01       88.91     44.26 o 
   7 -17   4     1371.54     1372.69    148.22 o 
   8 -17   4      375.68      358.86     65.29 o 
   9 -17   4      992.38     1151.21    213.57 o 
  -5 -16   4      273.18      299.45    106.11 o 
  -4 -16   4        0.64        1.08     22.47 o 
  -3 -16   4      202.68      146.30     40.75 o 
  -2 -16   4      311.74      398.10     66.40 o 
  -1 -16   4       94.36      155.57     41.43 o 
   0 -16   4      334.78      332.89     54.36 o 
   1 -16   4       10.30       12.55     26.18 o 
   2 -16   4      156.62      165.57     40.06 o 
   3 -16   4      571.31      599.22     69.70 o 
   4 -16   4      125.22      122.83     35.86 o 
   5 -16   4      667.25      656.12     71.66 o 
   6 -16   4      124.16      288.22     61.40 o 
   7 -16   4     1225.90     1342.55     97.59 o 
   8 -16   4      533.09      522.51     65.32 o 
   9 -16   4      493.62      551.75     69.54 o 
  10 -16   4      175.20      164.55     42.42 o 
  -6 -15   4      165.56      232.73     40.51 o 
  -5 -15   4      240.91      169.19     36.45 o 
  -4 -15   4      267.43      197.32     46.83 o 
  -3 -15   4      177.36      148.70     35.24 o 
  -2 -15   4     1921.80     1937.31    123.66 o 
  -1 -15   4       30.69      -28.52     20.23 o 
   0 -15   4      585.65      612.27     55.06 o 
   1 -15   4      271.63      348.72     53.67 o 
   2 -15   4        5.84      -30.01     20.01 o 
   3 -15   4     1076.36     1106.87     87.99 o 
   4 -15   4      700.44      782.90     75.54 o 
   5 -15   4      249.59      222.77     34.22 o 
   6 -15   4      376.29      455.40     53.88 o 
   7 -15   4      267.62      270.69     43.61 o 
   8 -15   4      778.03      796.95     81.22 o 
   9 -15   4       28.41       41.99     27.00 o 
  10 -15   4      334.52      385.37     58.24 o 
  11 -15   4       17.71       39.01     50.68 o 
  -7 -14   4      514.88      572.87     59.51 o 
  -6 -14   4      260.34      266.06     40.21 o 
  -5 -14   4      247.47      201.83     35.80 o 
  -4 -14   4      888.95      873.49     69.92 o 
  -3 -14   4       34.51       41.77     22.86 o 
  -2 -14   4     1359.30     1367.43     75.24 o 
  -1 -14   4      201.30      232.22     35.47 o 
   0 -14   4      169.16      253.70     52.48 o 
   1 -14   4     1284.10     1282.51     68.03 o 
   2 -14   4       10.91       37.21     20.71 o 
   3 -14   4     2812.35     2939.00     92.65 o 
   4 -14   4      656.96      738.42     53.08 o 
   5 -14   4       63.12       27.00     19.04 o 
   6 -14   4      403.60      409.74     42.67 o 
   7 -14   4       22.86       78.84     26.98 o 
   8 -14   4     1239.81     1140.15     89.74 o 
   9 -14   4       88.92       32.95     27.87 o 
  10 -14   4      519.57      500.43     65.84 o 
  11 -14   4        9.92       84.90     31.68 o 
  -8 -13   4       12.95       17.87     33.36 o 
  -7 -13   4      718.41      730.49     65.94 o 
  -6 -13   4      290.22      333.29     43.06 o 
  -5 -13   4      217.20      302.04     42.12 o 
  -4 -13   4     2071.18     2026.30     86.62 o 
  -3 -13   4      299.72      301.00     41.96 o 
  -2 -13   4     1306.26     1312.52     98.01 o 
  -1 -13   4      353.03      389.53     43.25 o 
   0 -13   4       30.39        1.84     16.83 o 
   1 -13   4     1356.83     1312.27     64.14 o 
   2 -13   4      913.88      906.72     56.80 o 
   3 -13   4      679.70      739.14     43.20 o 
   4 -13   4     2184.30     2184.17     64.63 o 
   5 -13   4      742.05      825.51     46.65 o 
   6 -13   4     2980.57     2905.02     76.78 o 
   7 -13   4      109.69       56.82     28.42 o 
   8 -13   4     2506.48     2387.17    111.78 o 
   9 -13   4      136.98      142.28     33.18 o 
  10 -13   4      698.27      698.18     77.08 o 
  11 -13   4       26.82      -11.86     23.42 o 
  12 -13   4        2.17      -49.32     32.88 o 
  -9 -12   4      451.06      422.65     61.70 o 
  -8 -12   4      475.44      452.21    130.42 o 
  -7 -12   4      674.84      609.09     60.11 o 
  -6 -12   4      539.67      523.20     55.60 o 
  -5 -12   4       35.94       40.99     21.26 o 
  -4 -12   4     1853.70     1699.31     77.34 o 
  -3 -12   4      502.82      524.29     49.12 o 
  -2 -12   4       83.09       86.90     28.23 o 
  -1 -12   4     2561.19     2486.70     83.85 o 
   0 -12   4      153.94      154.12     26.97 o 
   1 -12   4      759.71      735.08     50.89 o 
   2 -12   4      901.56      965.09     43.41 o 
   3 -12   4        3.86       21.87     13.09 o 
   4 -12   4      613.55      597.14     39.08 o 
   5 -12   4       87.24       57.01     17.15 o 
   6 -12   4     3886.25     3827.98     84.62 o 
   7 -12   4      223.20      284.73     40.65 o 
   8 -12   4     3439.67     3310.71    101.75 o 
   9 -12   4      130.73      133.90     28.25 o 
  10 -12   4      971.87      855.70     81.59 o 
  11 -12   4      474.87      423.69     61.49 o 
  12 -12   4        0.88       19.11     39.36 o 
  -9 -11   4      357.86      390.53     61.87 o 
  -8 -11   4      568.56      489.78     67.81 o 
  -7 -11   4      249.12      205.48     35.73 o 
  -6 -11   4      215.47      194.85     35.40 o 
  -5 -11   4      208.06      263.39     44.41 o 
  -4 -11   4      442.69      423.44     53.18 o 
  -3 -11   4      120.57      115.30     43.10 o 
  -2 -11   4      759.36      742.07     54.05 o 
  -1 -11   4      838.05      874.83     54.80 o 
   0 -11   4      279.06      283.83     34.14 o 
   1 -11   4     2155.27     2098.96     55.46 o 
   2 -11   4      575.18      554.41     34.19 o 
   3 -11   4      942.83      980.02     45.59 o 
   4 -11   4     3897.97     3806.95     79.14 o 
   5 -11   4      617.82      635.69     38.71 o 
   6 -11   4     6088.19     5847.79    140.15 o 
   7 -11   4       88.35       57.77     33.32 o 
   8 -11   4     1154.78     1177.91     64.10 o 
   9 -11   4     1167.40     1184.31     87.95 o 
  10 -11   4        0.26      -24.22     20.67 o 
  11 -11   4     1417.71     1372.18     81.52 o 
  12 -11   4      420.00      498.88     65.21 o 
  13 -11   4      259.76      344.51     68.99 o 
 -10 -10   4      349.27      347.68     60.83 o 
  -9 -10   4       44.87      -12.98     33.13 o 
  -8 -10   4      405.87      442.05     67.38 o 
  -7 -10   4        2.61       42.96     21.68 o 
  -6 -10   4      254.15      260.04     37.33 o 
  -5 -10   4        2.18       17.99     18.87 o 
  -4 -10   4      535.07      566.10     68.00 o 
  -3 -10   4        1.31       26.82     17.07 o 
  -2 -10   4       63.41       63.33     37.15 o 
  -1 -10   4       65.98       83.76     24.66 o 
   0 -10   4      245.54      242.08     21.85 o 
   1 -10   4     1647.42     1524.23     45.64 o 
   2 -10   4     4479.95     4454.21    101.07 o 
   3 -10   4      398.85      382.63     29.23 o 
   4 -10   4     3492.36     3402.99     71.98 o 
   5 -10   4       46.76       23.16     13.85 o 
   6 -10   4     1741.99     1730.93     53.68 o 
   7 -10   4      528.71      481.74     43.13 o 
   8 -10   4       53.98       72.15     22.20 o 
   9 -10   4     1349.74     1279.29     82.55 o 
  10 -10   4      213.61      232.64     35.34 o 
  11 -10   4      292.53      344.94     45.80 o 
  12 -10   4      291.04      300.56     43.87 o 
  13 -10   4       35.98       -6.55     20.70 o 
 -11  -9   4        1.20       15.37     30.23 o 
 -10  -9   4      621.69      673.40     82.35 o 
  -9  -9   4       11.86       46.22     32.51 o 
  -8  -9   4      515.02      546.49     71.13 o 
  -7  -9   4      465.19      427.88     46.28 o 
  -6  -9   4     2080.41     2006.51     78.46 o 
  -5  -9   4        1.18       23.78     17.21 o 
  -4  -9   4        4.82       10.64     15.61 o 
  -3  -9   4      532.16      446.41     40.91 o 
  -2  -9   4        3.13       25.52     16.30 o 
  -1  -9   4      185.25      170.09     26.90 o 
   0  -9   4     3581.72     3815.48     64.25 o 
   1  -9   4      547.66      551.96     29.58 o 
   2  -9   4     7276.47     6566.75    106.35 o 
   3  -9   4       99.82      136.23     19.88 o 
   4  -9   4     2320.58     2242.84     56.07 o 
   5  -9   4      371.09      382.84     29.40 o 
   6  -9   4      634.49      584.33     34.63 o 
   7  -9   4      824.55      781.26     51.20 o 
   8  -9   4      298.40      409.42     54.35 o 
   9  -9   4      353.88      339.14     40.90 o 
  10  -9   4      787.19      804.25     62.42 o 
  11  -9   4        3.57       -0.82     18.63 o 
  12  -9   4      310.89      315.80     42.86 o 
  13  -9   4        7.96       16.32     28.05 o 
 -11  -8   4       11.74       16.70     29.57 o 
 -10  -8   4     1259.19     1341.81    111.72 o 
  -9  -8   4       27.45       -6.34     27.39 o 
  -8  -8   4     1655.39     1674.30     98.75 o 
  -7  -8   4      197.81      160.71     30.19 o 
  -6  -8   4     2342.41     2268.50    105.26 o 
  -5  -8   4       65.95       64.41     21.78 o 
  -4  -8   4     1776.74     1712.88     72.84 o 
  -3  -8   4     1289.07     1326.18     55.61 o 
  -2  -8   4     3725.08     3417.36     99.99 o 
  -1  -8   4        0.50       22.27      8.42 o 
   0  -8   4    14868.23    13987.76    117.83 o 
   1  -8   4     1017.69     1106.80     48.59 o 
   2  -8   4     6749.56     6548.87     85.48 o 
   3  -8   4      191.66      222.95     22.14 o 
   4  -8   4     6158.81     5939.11     85.72 o 
   5  -8   4     3711.10     3641.67     68.75 o 
   6  -8   4      127.25      163.67     20.10 o 
   7  -8   4       66.89       70.19     20.69 o 
   8  -8   4       69.47       88.38     45.20 o 
   9  -8   4        0.21       21.87     18.32 o 
  10  -8   4     1886.19     1908.57     80.40 o 
  11  -8   4       40.49       59.58     25.51 o 
  12  -8   4      331.47      316.38     43.20 o 
  13  -8   4       60.51       78.08     25.75 o 
 -12  -7   4      686.32      781.26    128.18 o 
 -11  -7   4        1.00        8.42     31.52 o 
 -10  -7   4     1600.41     1522.18    113.85 o 
  -9  -7   4       11.30       -1.38     32.03 o 
  -8  -7   4     1326.74     1247.66     93.61 o 
  -7  -7   4       97.85      124.78     25.28 o 
  -6  -7   4       74.96       50.58     20.28 o 
  -5  -7   4      621.53      637.11     46.48 o 
  -4  -7   4     2707.32     2702.00    110.37 o 
  -3  -7   4     1938.72     2123.87     65.54 o 
  -2  -7   4    12974.45    12974.15    151.08 o 
  -1  -7   4      283.22      274.99     16.58 o 
   0  -7   4    10271.17    10920.39     98.21 o 
   1  -7   4     1311.10     1257.47     40.16 o 
   2  -7   4     4437.09     4169.78     76.32 o 
   3  -7   4      127.70      119.50     16.40 o 
   4  -7   4      393.49      313.92     23.29 o 
   5  -7   4      338.02      345.15     24.90 o 
   6  -7   4     1056.51     1039.91     50.16 o 
   7  -7   4      419.19      408.35     60.72 o 
   8  -7   4      198.60      211.45     30.71 o 
   9  -7   4       55.50       37.72     19.97 o 
  10  -7   4     4678.32     4474.38    159.21 o 
  11  -7   4       70.38       56.52     26.76 o 
  12  -7   4     1443.90     1510.89     87.96 o 
  13  -7   4      108.17      120.87     29.99 o 
 -12  -6   4      885.29      951.18    101.40 o 
 -11  -6   4       20.19       79.66     35.76 o 
 -10  -6   4      874.25      983.15     92.85 o 
  -9  -6   4      214.39      254.08     47.10 o 
  -8  -6   4      368.74      395.71     58.36 o 
  -7  -6   4      854.94      809.61     53.76 o 
  -6  -6   4      113.86      147.49     26.12 o 
  -5  -6   4     3157.69     2847.48     96.92 o 
  -4  -6   4      989.77      886.79     46.03 o 
  -3  -6   4     8021.35     8001.59    117.51 o 
  -2  -6   4     4487.40     4313.24     81.35 o 
  -1  -6   4      865.10      840.57     49.99 o 
   0  -6   4     7665.87     7667.66     77.35 o 
   1  -6   4     4370.32     4053.17     57.93 o 
   2  -6   4     4050.59     4387.85     62.21 o 
   3  -6   4      555.58      405.93     23.37 o 
   4  -6   4       82.70       41.15     11.17 o 
   5  -6   4       91.90       88.34     15.65 o 
   6  -6   4     1735.43     1748.43     61.24 o 
   7  -6   4      339.58      276.00     32.80 o 
   8  -6   4     2909.12     2850.59     86.99 o 
   9  -6   4        4.70       -8.21     16.55 o 
  10  -6   4     4988.32     4931.65    128.51 o 
  11  -6   4       23.79       28.42     20.92 o 
  12  -6   4     2210.74     2300.46     96.25 o 
  13  -6   4       76.99       94.51     34.13 o 
 -12  -5   4      617.55      697.28    102.31 o 
 -11  -5   4        7.74       13.59     31.25 o 
 -10  -5   4      112.41      131.69     64.47 o 
  -9  -5   4      253.12      219.06     46.06 o 
  -8  -5   4      156.86       98.49     32.98 o 
  -7  -5   4     1340.88     1299.82     58.70 o 
  -6  -5   4     2967.31     2989.18    114.92 o 
  -5  -5   4     2105.04     2064.52     45.31 o 
  -4  -5   4     4715.98     4735.48     61.18 o 
  -3  -5   4        1.67       10.05      7.51 o 
  -2  -5   4     8423.51     7929.24     68.60 o 
  -1  -5   4      139.05      210.19     16.08 o 
   0  -5   4    17987.78    19249.91    132.92 o 
   1  -5   4      137.13      151.83     14.90 o 
   2  -5   4    22855.27    24563.47    167.73 o 
   3  -5   4        8.94       33.36     11.10 o 
   4  -5   4     1292.29     1335.24     35.52 o 
   5  -5   4      614.64      536.23     24.61 o 
   6  -5   4     9042.48     8912.63    133.32 o 
   7  -5   4        0.10      -17.26     13.86 o 
   8  -5   4     3008.45     2861.94     86.76 o 
   9  -5   4       19.51       47.29     20.63 o 
  10  -5   4     1821.16     1715.60     76.96 o 
  11  -5   4        8.67       -6.70     22.85 o 
  12  -5   4      484.97      483.11     66.06 o 
  13  -5   4      228.23      163.56     65.62 o 
 -13  -4   4       11.04      -41.67     27.78 o 
 -12  -4   4      380.96      320.12     58.48 o 
 -11  -4   4      131.65       61.25     35.66 o 
 -10  -4   4        2.98        5.95     26.87 o 
  -9  -4   4      282.22      333.05     55.14 o 
  -8  -4   4     1809.49     1836.58     92.98 o 
  -7  -4   4       26.52       44.22     16.78 o 
  -6  -4   4     4259.33     4145.75     77.12 o 
  -5  -4   4      149.48      158.10     17.64 o 
  -4  -4   4    15681.45    16413.13    175.01 o 
  -3  -4   4      347.65      326.77     18.29 o 
  -2  -4   4    11895.17    13183.97     91.23 o 
  -1  -4   4     1075.58     1183.98     27.49 o 
   0  -4   4     9264.03     9452.87     73.52 o 
   1  -4   4     6632.15     7217.67     64.79 o 
   2  -4   4     3944.33     3945.26     50.59 o 
   3  -4   4      207.32      220.92     16.89 o 
   4  -4   4     9311.40     9656.49     87.40 o 
   5  -4   4     3235.43     3235.58     50.10 o 
   6  -4   4     4866.93     5009.16     99.80 o 
   7  -4   4        2.11      -11.64     15.01 o 
   8  -4   4     4013.28     4051.65    103.75 o 
   9  -4   4      285.89      276.09     36.95 o 
  10  -4   4      577.82      621.73     55.43 o 
  11  -4   4        0.76        8.29     22.10 o 
  12  -4   4       73.57      115.27     36.23 o 
  13  -4   4       34.90       14.02     25.79 o 
 -13  -3   4      216.54      186.71     48.40 o 
 -12  -3   4       38.28      125.62     40.34 o 
 -11  -3   4      553.15      620.86     75.82 o 
 -10  -3   4      164.95      234.99     94.22 o 
  -9  -3   4       50.27       42.71     25.42 o 
  -8  -3   4      267.10      273.07     31.94 o 
  -7  -3   4        7.33       -2.91     10.26 o 
  -6  -3   4     7438.27     7135.21     91.90 o 
  -5  -3   4      786.49      697.20     29.12 o 
  -4  -3   4     9215.53     9410.52     90.08 o 
  -3  -3   4      510.66      545.31     22.92 o 
  -2  -3   4    17600.51    17928.28    141.07 o 
  -1  -3   4     6097.39     6195.27     56.48 o 
   0  -3   4     7206.61     7847.77     70.85 o 
   1  -3   4     2066.54     1796.79     29.73 o 
   2  -3   4    24505.90    25755.44    129.14 o 
   3  -3   4      694.95      765.87     32.44 o 
   4  -3   4    13710.37    14839.49    142.27 o 
   5  -3   4     2045.55     2114.99     39.48 o 
   6  -3   4    11376.49    11276.42    149.23 o 
   7  -3   4      766.04      824.43     50.12 o 
   8  -3   4     1388.04     1404.11     61.57 o 
   9  -3   4      357.39      248.76     57.57 o 
  10  -3   4      189.48      211.45     47.26 o 
  11  -3   4       98.65      182.40     36.98 o 
  12  -3   4       95.51       94.51     30.28 o 
  13  -3   4       36.97       52.60     29.51 o 
 -13  -2   4      125.41      173.17     46.97 o 
 -12  -2   4       31.67       59.81     32.38 o 
 -11  -2   4      125.00       60.61     70.00 o 
 -10  -2   4      284.92      266.00     91.09 o 
  -9  -2   4        9.43       41.32     19.36 o 
  -8  -2   4     1944.13     1922.03     78.32 o 
  -7  -2   4      183.22      165.62     20.18 o 
  -6  -2   4    11269.78    11574.77    128.13 o 
  -5  -2   4      281.51      363.46     22.84 o 
  -4  -2   4    12812.43    12330.71    103.05 o 
  -3  -2   4       37.17       25.52     10.44 o 
  -2  -2   4     2100.08     1827.96     33.72 o 
  -1  -2   4     3344.59     3801.34     41.85 o 
   0  -2   4    30338.18    32781.57    171.45 o 
   1  -2   4     4403.64     3904.07     39.93 o 
   2  -2   4    18924.61    19627.16    124.65 o 
   3  -2   4     5130.47     4682.76     70.00 o 
   4  -2   4    19531.90    21148.34    150.85 o 
   5  -2   4      291.69      305.54     18.42 o 
   6  -2   4     5453.05     5757.50    106.42 o 
   7  -2   4      675.83      674.14     46.95 o 
   8  -2   4     1140.72     1241.99     62.48 o 
   9  -2   4       87.95       94.60     24.62 o 
  10  -2   4        1.79       -9.56     21.64 o 
  11  -2   4       25.92       24.69     21.94 o 
  12  -2   4      218.19      195.77     35.95 o 
  13  -2   4        1.32       54.35     84.77 o 
 -13  -1   4        4.19       34.01     30.22 o 
 -12  -1   4       39.86       30.90     32.01 o 
 -11  -1   4       55.04       70.27     64.31 o 
 -10  -1   4      727.63      685.52     54.77 o 
  -9  -1   4      564.81      508.61     53.72 o 
  -8  -1   4     5484.80     5640.29    114.29 o 
  -7  -1   4      623.55      659.89     32.20 o 
  -6  -1   4    13669.08    14095.73    125.46 o 
  -5  -1   4       27.20        0.79      9.77 o 
  -4  -1   4     4964.83     6169.63     71.15 o 
  -3  -1   4     1838.46     1566.59     34.50 o 
  -2  -1   4      313.40      207.62     15.34 o 
  -1  -1   4      462.81      185.44     12.63 o 
   0  -1   4       34.20       13.52      6.77 o 
   1  -1   4     1260.26      834.13     21.32 o 
   2  -1   4     6642.17     8778.14    130.87 o 
   3  -1   4        0.11       74.08     13.01 o 
   4  -1   4    15284.65    15962.90    132.51 o 
   5  -1   4     2092.28     2277.46     46.63 o 
   6  -1   4     4492.89     4722.08     97.86 o 
   7  -1   4      132.23      177.29     28.71 o 
   8  -1   4      426.74      453.59     43.87 o 
   9  -1   4       76.72      114.77     26.75 o 
  10  -1   4      228.60      244.63     56.97 o 
  11  -1   4      261.17      323.43     44.03 o 
  12  -1   4      654.40      712.63     85.18 o 
  13  -1   4        1.21      -26.84     77.78 o 
 -14   0   4       42.38       43.55     40.94 o 
 -13   0   4        0.10      -13.50     62.60 o 
 -12   0   4       13.35      -23.89     31.71 o 
 -11   0   4      361.10      417.21     58.18 o 
 -10   0   4     2105.10     2144.14     80.42 o 
  -9   0   4     1952.16     1815.43     70.88 o 
  -8   0   4    15285.02    16040.57    194.68 o 
  -7   0   4       11.14       12.54     10.04 o 
  -6   0   4    13927.00    13615.96    120.80 o 
  -5   0   4     3400.96     3144.71     54.40 o 
  -4   0   4    15503.33    15001.32    111.31 o 
  -3   0   4     5062.33     5031.65     58.05 o 
  -2   0   4     2819.56     2927.30     40.21 o 
  -1   0   4    36207.16    36449.02    143.85 o 
   0   0   4    17982.74    24303.47    302.73 o 
   1   0   4      233.66      163.18     13.78 o 
   2   0   4    16777.92    14645.33    100.62 o 
   3   0   4       17.85      -11.78      9.11 o 
   4   0   4     5853.38     6169.03     76.16 o 
   5   0   4       30.29       17.45     12.07 o 
   6   0   4     1036.67      954.50     35.33 o 
   7   0   4       80.21       79.91     22.63 o 
   8   0   4      363.61      417.91     45.17 o 
   9   0   4       10.50       23.23     35.26 o 
  10   0   4      989.26      999.50     68.10 o 
  11   0   4       25.74      -10.32     25.99 o 
  12   0   4     1565.87     1767.28    124.55 o 
  13   0   4       13.09      -69.81     46.54 o 
 -14   1   4      216.03      142.24     52.71 o 
 -13   1   4       68.94       69.79     42.01 o 
 -12   1   4      892.96      824.27     65.99 o 
 -11   1   4       39.49       33.29     19.65 o 
 -10   1   4     3377.91     3282.90    139.02 o 
  -9   1   4     1618.95     1539.69     90.92 o 
  -8   1   4     5743.55     5508.86    113.18 o 
  -7   1   4       60.26       92.00     15.40 o 
  -6   1   4     1937.19     1982.83     53.31 o 
  -5   1   4      254.40      356.24     22.32 o 
  -4   1   4     1006.88     1187.67     36.80 o 
  -3   1   4     2081.77     2195.95     38.97 o 
  -2   1   4     9441.17    11856.58     93.09 o 
  -1   1   4     9821.23    10113.31    143.44 o 
   0   1   4    39381.67    36786.97    167.83 o 
   1   1   4      522.63      638.02     22.84 o 
   2   1   4       80.77       -1.33     10.03 o 
   3   1   4       56.44       50.82     12.88 o 
   4   1   4    11150.29    10212.66    102.83 o 
   5   1   4     1580.02     1656.17     44.59 o 
   6   1   4     1588.96     1560.46     45.92 o 
   7   1   4       81.33      100.04     22.94 o 
   8   1   4       33.93       21.84     18.28 o 
   9   1   4        1.30       -8.13     17.00 o 
  10   1   4     1940.21     1745.36    126.03 o 
  11   1   4       77.90       19.17     32.77 o 
  12   1   4     1307.02     1338.34    112.92 o 
 -14   2   4     1394.08     1296.96    116.50 o 
 -13   2   4        4.50        2.38     34.30 o 
 -12   2   4     2200.83     2275.18     92.09 o 
 -11   2   4      346.67      393.77     48.17 o 
 -10   2   4     3578.26     3537.77    118.25 o 
  -9   2   4      171.15      193.00     29.92 o 
  -8   2   4      325.77      317.31     34.67 o 
  -7   2   4       51.57       59.44     14.22 o 
  -6   2   4       17.25       10.10      9.98 o 
  -5   2   4        0.31      -12.44      8.29 o 
  -4   2   4     3511.00     3095.24     50.45 o 
  -3   2   4       13.76       20.27      9.09 o 
  -2   2   4     3675.11     3085.57     37.28 o 
  -1   2   4     1574.97     1812.45     45.11 o 
   0   2   4    12149.88    14919.50     96.96 o 
   1   2   4      386.45      252.06     17.80 o 
   2   2   4     3647.02     3054.22     51.50 o 
   3   2   4        9.08       12.22     10.70 o 
   4   2   4     1491.17     1734.34     45.34 o 
   5   2   4      612.01      625.79     31.45 o 
   6   2   4        0.17       12.24     11.69 o 
   7   2   4      296.30      272.94     34.48 o 
   8   2   4      831.00      797.07     54.88 o 
   9   2   4        0.63        7.61     26.04 o 
  10   2   4     2120.55     2083.23    114.37 o 
  11   2   4       41.35      -20.27     29.28 o 
  12   2   4      474.25      691.51     85.13 o 
 -14   3   4     1618.91     1735.61     97.02 o 
 -13   3   4       37.96       59.72     23.20 o 
 -12   3   4     2279.06     2306.81    156.80 o 
 -11   3   4       83.14       84.29     25.12 o 
 -10   3   4     2801.73     2988.33     95.92 o 
  -9   3   4      225.46      246.94     32.97 o 
  -8   3   4      478.37      487.15     41.09 o 
  -7   3   4     1351.27     1216.01     43.33 o 
  -6   3   4       55.95       71.12     13.96 o 
  -5   3   4       22.86       10.53      9.54 o 
  -4   3   4      503.04      674.38     26.00 o 
  -3   3   4     3032.65     2783.42     43.19 o 
  -2   3   4     1977.16     2049.48     50.88 o 
  -1   3   4     6068.83     6318.65     56.46 o 
   0   3   4    30147.93    31055.15    154.60 o 
   1   3   4     1817.90     1916.40     40.89 o 
   2   3   4     2546.60     2390.06     48.53 o 
   3   3   4     1701.33     1717.53     44.43 o 
   4   3   4       24.80       54.62     14.12 o 
   5   3   4     1978.91     1970.53     53.19 o 
   6   3   4     1086.73      980.37     41.27 o 
   7   3   4       58.10       72.64     21.57 o 
   8   3   4     2283.91     2427.07    112.33 o 
   9   3   4       20.26       33.24     28.64 o 
  10   3   4      852.32      781.50    100.45 o 
  11   3   4       25.77       27.25     42.05 o 
  12   3   4      169.66      221.37    126.88 o 
 -14   4   4     1130.90     1041.39     98.99 o 
 -13   4   4      279.34      301.85     42.10 o 
 -12   4   4     2850.09     2661.22     99.71 o 
 -11   4   4      269.28      278.31     39.61 o 
 -10   4   4     2175.09     2227.08     82.52 o 
  -9   4   4      182.30      185.00     37.30 o 
  -8   4   4      403.57      417.02     39.40 o 
  -7   4   4     1292.27     1173.57     40.75 o 
  -6   4   4     2447.77     2363.89     52.56 o 
  -5   4   4     3028.78     2807.50     52.92 o 
  -4   4   4     4954.91     5020.24     63.40 o 
  -3   4   4      464.25      462.44     39.40 o 
  -2   4   4    10598.79    10488.49    123.48 o 
  -1   4   4     1658.31     1622.45     32.05 o 
   0   4   4     9814.58     8995.61    136.85 o 
   1   4   4     2084.55     2022.69     59.25 o 
   2   4   4     3760.66     3774.57     63.65 o 
   3   4   4        9.95       18.67     11.97 o 
   4   4   4     2435.59     2444.00     57.26 o 
   5   4   4      208.77      227.71     24.62 o 
   6   4   4     4716.90     4335.25    128.21 o 
   7   4   4      132.22      151.62     60.10 o 
   8   4   4     3220.54     2800.65    123.54 o 
   9   4   4        4.45       39.35     39.11 o 
  10   4   4      242.62      299.35     54.86 o 
  11   4   4       27.29      -36.30     36.52 o 
 -14   5   4      810.61      701.29    137.28 o 
 -13   5   4      199.62      216.37     44.76 o 
 -12   5   4     2648.08     2457.72    202.41 o 
 -11   5   4      681.58      742.43     76.73 o 
 -10   5   4     1969.67     2219.83    142.35 o 
  -9   5   4       38.43        7.09     17.11 o 
  -8   5   4       40.88       27.25     17.75 o 
  -7   5   4      387.45      394.28     28.06 o 
  -6   5   4     5521.82     5737.61     82.54 o 
  -5   5   4        7.48       -2.44      8.76 o 
  -4   5   4    11445.35    11835.86    107.52 o 
  -3   5   4     1321.96     1372.07     48.76 o 
  -2   5   4     8192.34     8344.99    112.88 o 
  -1   5   4       76.92       59.91     11.11 o 
   0   5   4     5291.36     5287.00     80.59 o 
   1   5   4      281.73      300.75     22.60 o 
   2   5   4       53.45       92.05     15.72 o 
   3   5   4       53.10       27.16     12.59 o 
   4   5   4     3457.10     3263.76     68.45 o 
   5   5   4     1012.13     1030.16     54.63 o 
   6   5   4     6402.63     5931.64    125.88 o 
   7   5   4      348.86      387.74     61.50 o 
   8   5   4     3060.27     3255.09    136.11 o 
   9   5   4       58.51       92.54     50.71 o 
  10   5   4      210.26      201.28     53.28 o 
  11   5   4      200.29      181.46     52.42 o 
 -14   6   4      626.66      728.13     85.43 o 
 -13   6   4       86.91       68.66     43.06 o 
 -12   6   4     1541.70     1669.72    112.87 o 
 -11   6   4       25.17       25.41     53.81 o 
 -10   6   4      210.33      234.83     44.99 o 
  -9   6   4        1.68        5.98     24.41 o 
  -8   6   4      644.35      710.09     66.15 o 
  -7   6   4       67.40       77.38     16.04 o 
  -6   6   4     5950.39     5887.27     84.78 o 
  -5   6   4       79.38       88.91     14.38 o 
  -4   6   4    15005.86    15210.37    169.06 o 
  -3   6   4      389.38      441.54     35.07 o 
  -2   6   4     2978.01     2998.88     92.27 o 
  -1   6   4      577.71      524.28     29.74 o 
   0   6   4      133.06      118.00     16.42 o 
   1   6   4      749.72      736.17     32.15 o 
   2   6   4     1017.91      964.12     37.64 o 
   3   6   4      903.00      936.49     38.84 o 
   4   6   4      926.09     1069.73     56.21 o 
   5   6   4     2214.34     1999.08     73.60 o 
   6   6   4     2184.38     2174.03     79.39 o 
   7   6   4       41.98       38.49     29.60 o 
   8   6   4     1657.12     1636.11    129.79 o 
   9   6   4      134.67      210.13     47.82 o 
  10   6   4      425.86      385.03     65.63 o 
 -14   7   4      528.23      527.57     75.44 o 
 -13   7   4      322.28      347.67     57.15 o 
 -12   7   4      400.22      442.77     63.80 o 
 -11   7   4      479.04      537.04     67.97 o 
 -10   7   4      249.93      267.83     46.80 o 
  -9   7   4       19.84      -11.33     20.98 o 
  -8   7   4     1000.09      949.08     74.60 o 
  -7   7   4      133.22       66.50     24.29 o 
  -6   7   4     2949.64     2831.43     79.82 o 
  -5   7   4       31.79        4.06     18.97 o 
  -4   7   4     4932.43     4988.88    101.75 o 
  -3   7   4      368.05      459.21     37.66 o 
  -2   7   4     5611.62     5421.61     66.17 o 
  -1   7   4     1327.74     1433.59     53.25 o 
   0   7   4       73.27       36.55     19.13 o 
   1   7   4     2531.04     2474.90     56.97 o 
   2   7   4      292.58      303.35     26.18 o 
   3   7   4      648.84      665.29     48.56 o 
   4   7   4      622.81      683.10     50.74 o 
   5   7   4      220.04      239.43     48.34 o 
   6   7   4     1951.08     1721.58     86.05 o 
   7   7   4       89.72      111.65     38.81 o 
   8   7   4     1724.31     1607.41    139.91 o 
   9   7   4      116.63      185.51     40.82 o 
  10   7   4      243.88      327.90     57.03 o 
 -13   8   4      336.70      290.47     56.44 o 
 -12   8   4       83.23       53.53     30.92 o 
 -11   8   4       14.50       27.60     24.44 o 
 -10   8   4      907.84      845.15     80.88 o 
  -9   8   4        1.52       46.77     25.77 o 
  -8   8   4     2996.52     2820.60    115.92 o 
  -7   8   4      781.81      792.29     51.74 o 
  -6   8   4     2108.38     2257.25     74.54 o 
  -5   8   4       67.54       40.66     18.58 o 
  -4   8   4     1953.22     1844.63    159.01 o 
  -3   8   4     1235.25     1239.09     69.10 o 
  -2   8   4      736.74      894.42     48.83 o 
  -1   8   4      127.89      141.96     24.65 o 
   0   8   4      800.87      767.73     34.93 o 
   1   8   4     1254.54     1156.11     43.50 o 
   2   8   4      455.85      456.43     40.90 o 
   3   8   4      113.15      136.52     26.62 o 
   4   8   4     1990.91     1936.10     75.45 o 
   5   8   4        1.68       43.84     21.16 o 
   6   8   4     1498.83     1674.10    150.79 o 
   7   8   4      251.95      210.74     45.20 o 
   8   8   4      598.10      657.43     81.16 o 
   9   8   4       45.17       95.28     38.12 o 
 -13   9   4      423.05      476.68     65.02 o 
 -12   9   4      197.51      164.25     42.63 o 
 -11   9   4        2.76      -20.05     23.28 o 
 -10   9   4     1902.32     1758.28    101.21 o 
  -9   9   4       74.98       60.88     71.42 o 
  -8   9   4     2402.15     2148.85    163.18 o 
  -7   9   4      280.46      352.23     39.73 o 
  -6   9   4     1557.57     1722.49     68.30 o 
  -5   9   4        0.41       -1.69     14.09 o 
  -4   9   4      239.99      227.10     31.57 o 
  -3   9   4     6163.83     5772.58    208.29 o 
  -2   9   4        1.30       15.98     15.73 o 
  -1   9   4      744.19      678.33     74.70 o 
   0   9   4      404.94      496.32     40.43 o 
   1   9   4     1855.44     1701.34    114.99 o 
   2   9   4     2318.98     2223.92     77.47 o 
   3   9   4       83.42       67.74     29.37 o 
   4   9   4     1745.82     1721.86     73.79 o 
   5   9   4      392.12      459.11     51.55 o 
   6   9   4     1065.48     1206.41     74.26 o 
   7   9   4      598.08      519.24     67.26 o 
   8   9   4       26.23       31.20     41.67 o 
   9   9   4        3.89       14.29     36.61 o 
 -13  10   4      231.93      304.52     51.69 o 
 -12  10   4     1147.02     1110.47    119.61 o 
 -11  10   4       91.15       34.87     55.20 o 
 -10  10   4     1714.31     1722.13    107.72 o 
  -9  10   4      190.88      209.37     43.21 o 
  -8  10   4     1442.99     1418.24    123.50 o 
  -7  10   4        1.54       -6.77     17.58 o 
  -6  10   4     2056.13     1860.72     73.46 o 
  -5  10   4      436.31      440.28     43.56 o 
  -4  10   4      269.71      259.12     34.19 o 
  -3  10   4     2189.20     2101.94    108.32 o 
  -2  10   4      609.90      662.94     48.63 o 
  -1  10   4     3685.44     3832.82     98.92 o 
   0  10   4     3487.43     3459.39    129.01 o 
   1  10   4       10.50       37.57     27.83 o 
   2  10   4     3231.31     3117.78    126.96 o 
   3  10   4      199.93      227.96     45.23 o 
   4  10   4      311.14      303.60     53.32 o 
   5  10   4      145.56      122.95     28.98 o 
   6  10   4       70.56       45.12     47.88 o 
   7  10   4      102.79       39.23     34.21 o 
   8  10   4       23.65       14.07     48.18 o 
 -13  11   4       46.92       -0.82     40.66 o 
 -12  11   4     1068.00     1067.86    102.50 o 
 -11  11   4      267.62      304.31     70.98 o 
 -10  11   4     1663.10     1680.89    169.31 o 
  -9  11   4       32.70       33.05     26.15 o 
  -8  11   4     1624.68     1610.00    254.26 o 
  -7  11   4       22.27       31.41     22.90 o 
  -6  11   4     1813.33     1807.31     75.36 o 
  -5  11   4     2098.68     2207.31     81.98 o 
  -4  11   4       29.06       24.94     18.61 o 
  -3  11   4      398.21      443.48     44.42 o 
  -2  11   4     1366.89     1352.35     83.88 o 
  -1  11   4      246.55      183.97     56.28 o 
   0  11   4     4379.56     4375.27    151.65 o 
   1  11   4      367.55      416.11     60.40 o 
   2  11   4     1602.65     1535.71    103.18 o 
   3  11   4      414.90      381.16     58.89 o 
   4  11   4      144.53      213.75     46.36 o 
   5  11   4      445.95      499.37     97.79 o 
   6  11   4      115.69       84.06     38.15 o 
   7  11   4      242.84      236.69     75.25 o 
 -12  12   4      379.48      363.50     84.23 o 
 -11  12   4       11.03       69.58     31.71 o 
 -10  12   4     1525.22     1306.82    106.34 o 
  -9  12   4      688.46      700.08     78.80 o 
  -8  12   4      279.96      334.14     51.78 o 
  -7  12   4      403.74      482.76     48.92 o 
  -6  12   4      142.38      133.77     28.15 o 
  -5  12   4     1521.60     1312.80     71.04 o 
  -4  12   4     1409.70     1363.43    107.91 o 
  -3  12   4       46.07       74.55     22.54 o 
  -2  12   4     1604.17     1655.33     99.73 o 
  -1  12   4       76.06      112.95     43.95 o 
   0  12   4     2554.57     2789.15    126.97 o 
   1  12   4      146.32      133.32     38.15 o 
   2  12   4      813.46      899.40     88.59 o 
   3  12   4      252.93      242.22     47.00 o 
   4  12   4      167.17      184.06     44.24 o 
   5  12   4      214.85      201.22     47.48 o 
   6  12   4      116.89      208.07     45.82 o 
 -11  13   4      110.27      129.94     46.92 o 
 -10  13   4     1192.61     1230.11    201.46 o 
  -9  13   4      599.87      572.66     72.00 o 
  -8  13   4      112.89      192.92     40.49 o 
  -7  13   4       79.76       48.82     21.30 o 
  -6  13   4      208.35      237.56     40.24 o 
  -5  13   4       81.48      117.04     43.43 o 
  -4  13   4     2028.14     1925.21     86.80 o 
  -3  13   4        3.48       37.25     26.39 o 
  -2  13   4     1062.55     1124.27     94.67 o 
  -1  13   4      127.38      105.05     35.33 o 
   0  13   4     1026.06      893.57     89.80 o 
   1  13   4      138.96      190.53     41.99 o 
   2  13   4      401.05      460.23     64.32 o 
   3  13   4      309.69      322.59     55.93 o 
   4  13   4      298.12      297.30     58.78 o 
   5  13   4      134.01       89.07     60.26 o 
 -11  14   4      163.52      150.97     65.86 o 
 -10  14   4      589.27      609.94     77.76 o 
  -9  14   4      224.23      227.65     47.88 o 
  -8  14   4       47.66      -14.46     23.70 o 
  -7  14   4      442.41      357.61     48.27 o 
  -6  14   4      473.17      463.30     51.00 o 
  -5  14   4      102.76       75.71     38.03 o 
  -4  14   4      486.41      597.73     71.92 o 
  -3  14   4        5.84       -6.74     24.56 o 
  -2  14   4      112.73      117.52     35.85 o 
  -1  14   4        4.47       25.49     27.86 o 
   0  14   4       19.12       45.36     33.41 o 
   1  14   4      320.88      368.54     57.92 o 
   2  14   4      176.49      130.76     43.59 o 
   3  14   4      532.49      460.34     67.84 o 
   4  14   4       14.59       35.89     52.33 o 
 -10  15   4        0.10       75.08     54.54 o 
  -9  15   4      465.10      541.41    100.23 o 
  -8  15   4      184.71      219.29     43.30 o 
  -7  15   4      450.44      411.55     48.31 o 
  -6  15   4      398.93      454.35     66.06 o 
  -5  15   4      198.91      180.61     43.16 o 
  -4  15   4      218.60      185.98     44.32 o 
  -3  15   4       43.88      101.71     36.13 o 
  -2  15   4      147.01      223.95     49.36 o 
  -1  15   4      361.41      406.52     64.38 o 
   0  15   4        8.03       54.70     64.53 o 
   1  15   4      563.17      574.15     77.57 o 
   2  15   4       92.33       39.46     41.13 o 
   3  15   4      245.12      281.11     57.56 o 
  -8  16   4      254.74      301.14     51.44 o 
  -7  16   4      291.48      346.21     89.03 o 
  -6  16   4      229.68      258.70     49.20 o 
  -5  16   4       74.12      130.17     38.14 o 
  -4  16   4      474.07      434.06     63.81 o 
  -3  16   4       91.20       56.93     79.33 o 
  -2  16   4      209.24      227.05     47.96 o 
  -1  16   4      670.93      727.46    105.06 o 
   0  16   4       23.17      106.68     36.19 o 
   1  16   4      544.18      506.33     99.69 o 
  -6  17   4      247.07      217.22     47.51 o 
  -5  17   4      119.34      123.57    127.76 o 
  -4  17   4      414.96      480.90     67.98 o 
  -3  17   4      278.95      238.37     49.81 o 
  -2  17   4      123.09      126.56     77.02 o 
   0 -19   5      102.16      143.12     36.82 o 
   1 -19   5      161.98      378.96     77.84 o 
   2 -19   5       85.57      135.65     44.23 o 
   3 -19   5      404.79      445.59    130.99 o 
   4 -19   5      268.60      267.73     48.88 o 
   5 -19   5      296.55      309.24     53.72 o 
   6 -19   5      914.48     1096.86    141.39 o 
  -2 -18   5       10.97       17.83     32.25 o 
  -1 -18   5       48.81      100.63     33.98 o 
   0 -18   5        0.00       19.59     29.05 o 
   1 -18   5       26.42        9.22     27.25 o 
   2 -18   5      192.17      344.63    113.28 o 
   3 -18   5       99.62      174.90     41.37 o 
   4 -18   5      428.62      492.10     64.61 o 
   5 -18   5       28.81       29.56     29.75 o 
   6 -18   5      851.54      767.35    114.96 o 
   7 -18   5       56.32       41.80     50.52 o 
   8 -18   5      549.70      624.69    101.74 o 
  -4 -17   5       92.31      190.25     43.75 o 
  -3 -17   5      200.72      227.35     50.14 o 
  -2 -17   5        6.21       28.38     33.92 o 
  -1 -17   5      500.34      505.90     70.67 o 
   0 -17   5       76.50       28.17     30.82 o 
   1 -17   5      182.88      150.22     40.67 o 
   2 -17   5      263.54      278.40     47.82 o 
   3 -17   5       25.03       37.79     59.47 o 
   4 -17   5      602.49      563.89     69.82 o 
   5 -17   5       67.41       66.59     29.64 o 
   6 -17   5      404.17      462.30     85.94 o 
   7 -17   5      167.17      160.99     50.71 o 
   8 -17   5      585.64      604.97     99.34 o 
   9 -17   5      500.70      430.87     61.27 o 
  -5 -16   5      204.53      267.69     40.08 o 
  -4 -16   5       21.07      -31.02     20.68 o 
  -3 -16   5     1106.95     1058.51     77.29 o 
  -2 -16   5       38.46       10.96     28.16 o 
  -1 -16   5     1668.58     1845.99     87.17 o 
   0 -16   5      254.93      434.93     61.48 o 
   1 -16   5      154.59      144.01     37.15 o 
   2 -16   5     1255.27     1225.81     93.87 o 
   3 -16   5      247.70      314.48     51.45 o 
   4 -16   5      392.24      388.32     56.48 o 
   5 -16   5      443.86      480.04     91.94 o 
   6 -16   5       47.44       56.28     32.31 o 
   7 -16   5      402.68      345.87     80.05 o 
   8 -16   5       18.77       48.44     38.70 o 
   9 -16   5      257.73       93.97     61.02 o 
  10 -16   5      152.39      151.00     52.55 o 
  -6 -15   5      258.56      187.49     36.08 o 
  -5 -15   5      306.71      306.40     43.27 o 
  -4 -15   5        1.85       48.70     25.36 o 
  -3 -15   5     1487.64     1458.41     85.85 o 
  -2 -15   5      741.72      737.98     79.24 o 
  -1 -15   5      699.97      800.48     63.52 o 
   0 -15   5     2306.28     2300.45     90.12 o 
   1 -15   5      118.22      105.89     28.15 o 
   2 -15   5     3363.21     3180.44    101.50 o 
   3 -15   5     1074.74     1023.26     69.68 o 
   4 -15   5      666.80      660.83     68.56 o 
   5 -15   5      571.36      609.59     51.77 o 
   6 -15   5       95.88       90.24     59.06 o 
   7 -15   5      781.45      836.44     76.95 o 
   8 -15   5      225.77      162.13     41.28 o 
   9 -15   5      438.21      319.77     53.48 o 
  10 -15   5       45.66       35.30     27.98 o 
  11 -15   5       33.01       27.51     45.84 o 
  -7 -14   5      159.03      107.75     32.40 o 
  -6 -14   5      213.59      217.74     35.95 o 
  -5 -14   5      183.48      164.15     45.20 o 
  -4 -14   5      497.87      504.56     54.23 o 
  -3 -14   5      618.97      642.24     58.43 o 
  -2 -14   5     1880.58     1911.88     82.45 o 
  -1 -14   5        8.09       29.37     24.87 o 
   0 -14   5     5134.59     5487.08    133.05 o 
   1 -14   5        7.19       50.80     20.87 o 
   2 -14   5     1705.13     1581.39     68.87 o 
   3 -14   5     1330.72     1274.42     78.93 o 
   4 -14   5       78.63       95.97     19.82 o 
   5 -14   5     1660.37     1814.29     61.84 o 
   6 -14   5      302.68      375.21     47.05 o 
   7 -14   5     1798.29     1723.74     91.29 o 
   8 -14   5      449.73      571.89     67.28 o 
   9 -14   5      747.48      817.32     79.90 o 
  10 -14   5      140.33      242.36     72.88 o 
  11 -14   5       16.58       38.95     32.77 o 
  -8 -13   5      361.24      422.39     63.64 o 
  -7 -13   5      265.38      237.07     37.27 o 
  -6 -13   5       44.94       -4.55     21.78 o 
  -5 -13   5      454.68      682.53     61.60 o 
  -4 -13   5      347.17      288.41     41.07 o 
  -3 -13   5      895.65      918.01     80.94 o 
  -2 -13   5     1244.95     1341.61     70.71 o 
  -1 -13   5       15.36       -3.99     17.89 o 
   0 -13   5     2951.30     2820.78     90.97 o 
   1 -13   5      329.78      367.30     40.55 o 
   2 -13   5      698.40      651.23     50.08 o 
   3 -13   5     2023.63     1996.70     63.22 o 
   4 -13   5      366.88      331.51     31.77 o 
   5 -13   5     1274.09     1203.00     67.09 o 
   6 -13   5      119.20      143.67     27.36 o 
   7 -13   5     2536.03     2562.77     88.03 o 
   8 -13   5      334.68      348.59     39.80 o 
   9 -13   5      535.84      627.15     69.02 o 
  10 -13   5      685.07      764.49    125.90 o 
  11 -13   5       13.46       62.56     29.85 o 
  12 -13   5      322.54      306.66     53.43 o 
  -9 -12   5      644.20      529.66     74.95 o 
  -8 -12   5      171.92      149.23     46.52 o 
  -7 -12   5      336.35      482.86    105.76 o 
  -6 -12   5       57.96      116.37     26.11 o 
  -5 -12   5       26.76       41.53     22.85 o 
  -4 -12   5     1171.16     1332.38    128.72 o 
  -3 -12   5      196.76      221.09     34.02 o 
  -2 -12   5     1354.11     1326.23     65.15 o 
  -1 -12   5       10.77       24.04     19.59 o 
   0 -12   5     2022.44     2115.75     95.18 o 
   1 -12   5       94.74       83.15     21.85 o 
   2 -12   5       22.28      -15.40     10.45 o 
   3 -12   5       83.57      104.75     19.56 o 
   4 -12   5      343.39      289.45     30.28 o 
   5 -12   5     1360.76     1417.59     51.80 o 
   6 -12   5       13.05       11.62     16.40 o 
   7 -12   5      818.62      789.28     61.96 o 
   8 -12   5      918.91     1033.38     64.59 o 
   9 -12   5       73.08       99.59     29.30 o 
  10 -12   5      552.05      455.58     49.71 o 
  11 -12   5       83.72      124.11     35.04 o 
  12 -12   5      473.49      469.28     67.69 o 
  -9 -11   5      688.84      752.30    199.66 o 
  -8 -11   5       33.09       26.47     30.47 o 
  -7 -11   5      221.22      265.00     40.43 o 
  -6 -11   5      848.22      771.11     61.84 o 
  -5 -11   5      170.90      159.51     34.33 o 
  -4 -11   5      223.10      211.86     33.45 o 
  -3 -11   5      121.19      190.62     30.50 o 
  -2 -11   5      388.08      330.77     38.10 o 
  -1 -11   5      118.67      115.40     26.37 o 
   0 -11   5      532.23      485.11     42.52 o 
   1 -11   5     3982.93     3760.53     73.45 o 
   2 -11   5      967.50      961.01     41.41 o 
   3 -11   5     6442.87     6214.54    125.57 o 
   4 -11   5      563.43      533.60     35.82 o 
   5 -11   5     2435.54     2417.22     64.83 o 
   6 -11   5       82.14      105.75     23.04 o 
   7 -11   5        0.99       15.44     16.48 o 
   8 -11   5     1702.02     1572.46     70.03 o 
   9 -11   5     1556.45     1582.65     73.72 o 
  10 -11   5      802.52      894.20     66.63 o 
  11 -11   5      542.38      483.23     52.22 o 
  12 -11   5      130.69      166.39     30.58 o 
 -10 -10   5        7.93       69.51     31.84 o 
  -9 -10   5      708.04      910.65    115.09 o 
  -8 -10   5      502.70      493.88     67.38 o 
  -7 -10   5      958.39      960.72     72.85 o 
  -6 -10   5     1281.96     1172.93     96.31 o 
  -5 -10   5      452.30      475.51     46.85 o 
  -4 -10   5       14.00       41.15     18.93 o 
  -3 -10   5     1032.69      929.17     82.60 o 
  -2 -10   5        7.95        4.67     19.10 o 
  -1 -10   5     4349.99     4098.94     97.24 o 
   0 -10   5       95.86      125.01     19.10 o 
   1 -10   5     9939.01     9345.89    111.19 o 
   2 -10   5       82.01       77.44     16.45 o 
   3 -10   5     1873.76     1772.56     51.60 o 
   4 -10   5      713.71      696.96     37.25 o 
   5 -10   5     1797.28     1776.30     53.29 o 
   6 -10   5      462.45      471.34     47.68 o 
   7 -10   5     1121.70     1084.48     59.70 o 
   8 -10   5      435.60      469.79     45.75 o 
   9 -10   5     1137.83      948.94     63.74 o 
  10 -10   5        0.72      -17.01     17.06 o 
  11 -10   5      828.95      669.70     60.95 o 
  12 -10   5       89.92       70.66     40.92 o 
  13 -10   5      227.89      257.17     39.99 o 
 -11  -9   5      371.53      351.85     61.29 o 
 -10  -9   5       58.40       42.68     34.89 o 
  -9  -9   5     1376.16     1414.85    152.43 o 
  -8  -9   5      932.08      786.82     79.80 o 
  -7  -9   5     1553.28     1660.36     74.46 o 
  -6  -9   5      713.24      662.47     77.33 o 
  -5  -9   5        0.30       21.23     17.21 o 
  -4  -9   5      320.49      287.13     34.18 o 
  -3  -9   5     4837.41     4672.48    105.64 o 
  -2  -9   5     1663.77     1532.41     59.40 o 
  -1  -9   5    14201.03    13758.72    116.44 o 
   0  -9   5      292.41      276.39     22.11 o 
   1  -9   5     6852.50     7005.87     91.42 o 
   2  -9   5       33.75       32.59     13.16 o 
   3  -9   5     1749.74     1827.34     63.37 o 
   4  -9   5     4293.57     4300.29     76.66 o 
   5  -9   5      349.53      362.88     28.88 o 
   6  -9   5      537.56      513.34     42.78 o 
   7  -9   5     1135.55     1085.25     58.89 o 
   8  -9   5       43.12       65.00     20.40 o 
   9  -9   5     2394.10     2374.58     87.04 o 
  10  -9   5      105.90      129.63     27.87 o 
  11  -9   5     2826.76     2945.75    148.27 o 
  12  -9   5       56.82       57.82     24.28 o 
  13  -9   5      276.84      221.07     35.01 o 
 -11  -8   5      985.58      898.49     95.97 o 
 -10  -8   5        2.76        8.16     27.41 o 
  -9  -8   5     1418.19     1330.18    104.27 o 
  -8  -8   5      589.37      596.42     90.77 o 
  -7  -8   5      556.87      454.30     46.40 o 
  -6  -8   5      717.34      749.45     54.33 o 
  -5  -8   5      664.75      734.96     51.34 o 
  -4  -8   5     3249.57     2876.40     83.31 o 
  -3  -8   5     8211.57     7323.03    124.44 o 
  -2  -8   5     2113.46     1993.45     64.19 o 
  -1  -8   5    14402.35    14646.35    116.57 o 
   0  -8   5      215.46      253.63     20.57 o 
   1  -8   5     3900.83     3391.80     61.08 o 
   2  -8   5     5059.72     4964.66     75.10 o 
   3  -8   5     3286.90     3047.71     60.41 o 
   4  -8   5     1216.54     1097.09     38.87 o 
   5  -8   5      118.35       66.36     16.17 o 
   6  -8   5      232.42      232.22     30.58 o 
   7  -8   5     1891.03     1866.78     68.50 o 
   8  -8   5       94.80      114.50     29.40 o 
   9  -8   5     3729.19     3757.35    115.96 o 
  10  -8   5        2.09        0.35     19.52 o 
  11  -8   5     3342.64     3127.18    109.11 o 
  12  -8   5        1.04      -15.83     20.05 o 
  13  -8   5      714.88      746.11     67.23 o 
 -12  -7   5        2.42        1.09     33.42 o 
 -11  -7   5      599.03      633.55     82.99 o 
 -10  -7   5       54.48       27.03     36.20 o 
  -9  -7   5      192.27      230.51     73.98 o 
  -8  -7   5     1189.76     1110.97     88.28 o 
  -7  -7   5       58.53       51.44     22.07 o 
  -6  -7   5     3188.66     3102.58     96.36 o 
  -5  -7   5     1677.94     1684.90     75.95 o 
  -4  -7   5     2206.40     1993.11     78.52 o 
  -3  -7   5     2663.30     2618.94     71.50 o 
  -2  -7   5        7.60        4.74      6.33 o 
  -1  -7   5     9727.61     9799.70     91.43 o 
   0  -7   5     1381.52     1233.29     34.66 o 
   1  -7   5     2153.78     1996.29     44.43 o 
   2  -7   5     5146.29     4837.25     72.30 o 
   3  -7   5       90.21       95.28     19.22 o 
   4  -7   5     2506.88     2298.80     50.98 o 
   5  -7   5     1899.35     2032.34     49.61 o 
   6  -7   5      253.96      231.03     29.62 o 
   7  -7   5     1932.36     1748.74     77.64 o 
   8  -7   5        3.42      -22.15     15.11 o 
   9  -7   5     6319.73     6050.12    242.66 o 
  10  -7   5       24.66        2.22     18.98 o 
  11  -7   5     3815.68     3916.16    121.82 o 
  12  -7   5       24.03       61.10     34.28 o 
  13  -7   5      565.52      491.13     55.42 o 
 -12  -6   5       50.23       91.43     40.38 o 
 -11  -6   5      347.04      265.20     55.45 o 
 -10  -6   5      290.74      252.01     49.88 o 
  -9  -6   5        3.31        0.20     23.87 o 
  -8  -6   5     1217.57     1313.71     91.32 o 
  -7  -6   5     3658.46     3666.47     97.82 o 
  -6  -6   5     1057.36     1084.71     53.67 o 
  -5  -6   5     2290.38     2069.09     67.76 o 
  -4  -6   5       66.62       67.41     10.57 o 
  -3  -6   5     5158.46     4878.83     57.96 o 
  -2  -6   5      350.50      333.34     27.15 o 
  -1  -6   5    11698.71    12103.68     98.33 o 
   0  -6   5      748.24      559.12     24.16 o 
   1  -6   5    10428.67    11427.71     97.82 o 
   2  -6   5      146.27      106.28     15.18 o 
   3  -6   5     1417.33     1628.54     40.30 o 
   4  -6   5     2224.53     2392.93     58.56 o 
   5  -6   5     3358.69     3340.27     59.70 o 
   6  -6   5      666.64      566.75     41.22 o 
   7  -6   5     3797.14     3623.81     92.42 o 
   8  -6   5       12.23       -2.76     14.10 o 
   9  -6   5     4680.21     4867.99    122.51 o 
  10  -6   5        3.11       20.80     20.47 o 
  11  -6   5     1565.98     1610.44     80.43 o 
  12  -6   5       62.28      104.65     33.43 o 
  13  -6   5       10.94       34.93     27.22 o 
 -12  -5   5      247.22      192.12     50.85 o 
 -11  -5   5       34.32       46.92     53.97 o 
 -10  -5   5      505.70      630.70     73.49 o 
  -9  -5   5      249.29      325.88     53.43 o 
  -8  -5   5       19.90       31.33     45.97 o 
  -7  -5   5     3225.10     2904.00     84.17 o 
  -6  -5   5        0.11        5.16     25.34 o 
  -5  -5   5     6539.71     6604.49     82.93 o 
  -4  -5   5       80.50       84.49     12.92 o 
  -3  -5   5     7122.86     7070.51     74.89 o 
  -2  -5   5      672.51      578.91     25.23 o 
  -1  -5   5     6052.49     6293.23     66.94 o 
   0  -5   5      747.02      773.76     25.54 o 
   1  -5   5     5303.81     5873.73     71.29 o 
   2  -5   5      754.90      514.54     30.63 o 
   3  -5   5     2256.55     1993.02     42.00 o 
   4  -5   5        0.80        3.79      9.18 o 
   5  -5   5    12261.65    12381.59    110.29 o 
   6  -5   5      386.98      395.46     36.42 o 
   7  -5   5     5223.64     5172.38    110.24 o 
   8  -5   5       36.12       36.72     18.41 o 
   9  -5   5      248.32      325.45     41.30 o 
  10  -5   5        3.62        5.10     18.12 o 
  11  -5   5        7.92      -20.84     44.52 o 
  12  -5   5      178.39      278.03     42.22 o 
  13  -5   5      140.47      171.43     34.19 o 
 -13  -4   5      356.44      471.10     70.58 o 
 -12  -4   5      408.91      475.08     73.06 o 
 -11  -4   5       91.83      149.55     40.46 o 
 -10  -4   5      285.03      294.20     50.70 o 
  -9  -4   5       99.71       43.99     24.48 o 
  -8  -4   5       49.65       60.29     41.10 o 
  -7  -4   5     3143.03     3216.75     84.84 o 
  -6  -4   5        0.88      -13.78     12.36 o 
  -5  -4   5    10389.72    10296.32    105.31 o 
  -4  -4   5     1456.41     1673.88     83.82 o 
  -3  -4   5     5692.78     5852.02     68.67 o 
  -2  -4   5      223.05      272.03     17.23 o 
  -1  -4   5     2694.98     2724.12     42.23 o 
   0  -4   5      123.28      232.43     14.89 o 
   1  -4   5     2674.49     2172.05     37.64 o 
   2  -4   5      754.74      525.73     21.70 o 
   3  -4   5     5527.43     5747.40     67.30 o 
   4  -4   5       47.52       27.33     11.17 o 
   5  -4   5    11252.11    11479.42    140.12 o 
   6  -4   5       30.23       20.23     17.21 o 
   7  -4   5     4641.08     4627.84    104.16 o 
   8  -4   5       76.94       74.42     22.23 o 
   9  -4   5      112.43      145.27     50.95 o 
  10  -4   5        5.45       -3.48     18.79 o 
  11  -4   5      185.41      151.38     31.13 o 
  12  -4   5       11.48       20.59     23.74 o 
  13  -4   5      341.68      372.18     56.49 o 
 -13  -3   5      331.58      379.84     62.39 o 
 -12  -3   5      212.11      256.33     51.13 o 
 -11  -3   5       35.22       60.68     40.60 o 
 -10  -3   5      184.83      224.28     86.57 o 
  -9  -3   5       15.55       31.85     25.86 o 
  -8  -3   5      468.87      440.97     39.57 o 
  -7  -3   5     6141.29     6390.52    125.62 o 
  -6  -3   5      443.01      460.40     28.52 o 
  -5  -3   5     7514.79     7427.27     88.98 o 
  -4  -3   5     2481.82     2633.93     49.94 o 
  -3  -3   5    10792.67    11347.33     95.52 o 
  -2  -3   5     3909.14     3660.80     52.33 o 
  -1  -3   5     1436.33     2154.21     35.49 o 
   0  -3   5     9689.55     8731.36     63.83 o 
   1  -3   5     1839.93     2211.82     31.67 o 
   2  -3   5      968.82      644.20     22.74 o 
   3  -3   5    26251.76    28226.90    152.03 o 
   4  -3   5      135.04       78.98     12.98 o 
   5  -3   5     4055.02     4204.47     61.92 o 
   6  -3   5        2.70       26.23     15.77 o 
   7  -3   5     1500.48     1585.06     62.57 o 
   8  -3   5       80.83       51.96     21.42 o 
   9  -3   5        0.10      -15.28     17.87 o 
  10  -3   5       76.51       95.95     26.36 o 
  11  -3   5      451.59      466.21     51.56 o 
  12  -3   5       99.27      115.01     29.59 o 
  13  -3   5      365.07      241.77     56.81 o 
 -13  -2   5       93.24      122.02     51.41 o 
 -12  -2   5       56.66       93.27     35.19 o 
 -11  -2   5      401.96      548.69     69.77 o 
 -10  -2   5       66.91       72.57     39.02 o 
  -9  -2   5     1082.62     1215.89     78.51 o 
  -8  -2   5      289.70      280.18     33.60 o 
  -7  -2   5     4730.09     4617.48     78.82 o 
  -6  -2   5      328.89      344.64     25.30 o 
  -5  -2   5     6714.16     6473.48     82.35 o 
  -4  -2   5        0.28        0.75     10.15 o 
  -3  -2   5     1880.51     1895.47     39.56 o 
  -2  -2   5     6008.36     6603.31     65.08 o 
  -1  -2   5      667.01      654.27     26.86 o 
   0  -2   5     3097.44     5174.62     67.82 o 
   1  -2   5    12124.76    13031.26     81.49 o 
   2  -2   5     1433.64     1114.78     28.30 o 
   3  -2   5    30272.76    31702.02    164.32 o 
   4  -2   5     2106.94     2359.14     72.34 o 
   5  -2   5     5996.47     6090.45     77.03 o 
   6  -2   5       56.45       34.64     19.14 o 
   7  -2   5      340.49      312.76     42.03 o 
   8  -2   5       30.12       32.91     18.49 o 
   9  -2   5        0.86       14.18     37.36 o 
  10  -2   5        5.73       39.99     21.38 o 
  11  -2   5      340.35      365.73     46.69 o 
  12  -2   5       88.90      143.21     32.21 o 
  13  -2   5      610.10      728.99     90.57 o 
 -13  -1   5       86.98      124.44     40.74 o 
 -12  -1   5        1.79       73.08     33.68 o 
 -11  -1   5      588.66      603.42     74.28 o 
 -10  -1   5       21.68       28.28     37.15 o 
  -9  -1   5     3973.48     3961.51    128.55 o 
  -8  -1   5     1015.94      997.26     54.43 o 
  -7  -1   5     4819.87     4701.77     78.08 o 
  -6  -1   5      281.69      229.51     21.42 o 
  -5  -1   5    13802.62    13979.61    120.21 o 
  -4  -1   5       27.49        6.72     10.85 o 
  -3  -1   5      104.74       67.68     12.81 o 
  -2  -1   5     9593.73     9355.43    135.59 o 
  -1  -1   5     1915.37     2246.00     34.16 o 
   0  -1   5     2070.79     1614.99     27.54 o 
   1  -1   5    15570.61    14738.84    114.51 o 
   2  -1   5       52.27       37.45     10.83 o 
   3  -1   5    11853.81    12479.32    102.65 o 
   4  -1   5     1744.67     1699.18     41.56 o 
   5  -1   5     5151.55     5136.53    109.26 o 
   6  -1   5        4.39       24.11     14.79 o 
   7  -1   5      166.88      156.53     27.15 o 
   8  -1   5      226.33      249.81     66.08 o 
   9  -1   5       80.57      113.41     27.84 o 
  10  -1   5       49.89       79.53     23.75 o 
  11  -1   5     1676.56     1553.80     83.98 o 
  12  -1   5        9.32        1.17     31.02 o 
 -14   0   5       22.42       50.97     37.63 o 
 -13   0   5      769.80      853.09     92.00 o 
 -12   0   5      137.78      114.33     42.08 o 
 -11   0   5     1155.40     1233.33     72.09 o 
 -10   0   5       61.62       69.36     22.24 o 
  -9   0   5     5839.48     6113.08    127.94 o 
  -8   0   5      134.76      193.38     29.30 o 
  -7   0   5     3015.15     3020.51     61.96 o 
  -6   0   5      111.20      139.36     18.05 o 
  -5   0   5      704.86      458.56     29.48 o 
  -4   0   5     1513.47     1654.80     39.43 o 
  -3   0   5    22561.84    24301.01    137.84 o 
  -2   0   5       13.42       22.02      9.28 o 
  -1   0   5    15139.54    14243.36     90.57 o 
   0   0   5      629.30      620.75     21.24 o 
   1   0   5     4211.15     5054.52     73.11 o 
   2   0   5      160.90      155.51     15.69 o 
   3   0   5      291.81      220.91     19.06 o 
   4   0   5      133.64      173.00     18.79 o 
   5   0   5     1258.93     1122.04     37.22 o 
   6   0   5      882.72      945.47     37.62 o 
   7   0   5      254.15      265.15     34.09 o 
   8   0   5        0.00      -13.83     16.35 o 
   9   0   5      435.91      339.65     41.80 o 
  10   0   5        5.27       23.59     29.02 o 
  11   0   5     2242.07     2347.33    123.18 o 
  12   0   5      171.69       40.53     81.03 o 
 -14   1   5        6.37       -1.27     33.24 o 
 -13   1   5     2361.34     2604.61    182.24 o 
 -12   1   5       33.25       53.04     23.86 o 
 -11   1   5     1974.26     1898.23     80.76 o 
 -10   1   5      241.24      200.26     33.31 o 
  -9   1   5     1293.80     1403.70     63.60 o 
  -8   1   5       21.21       22.76     16.29 o 
  -7   1   5      438.42      422.20     28.00 o 
  -6   1   5      368.43      319.59     24.03 o 
  -5   1   5     2082.18     2409.38     50.00 o 
  -4   1   5     6103.33     6048.45     72.28 o 
  -3   1   5    11921.51    13013.38     98.06 o 
  -2   1   5     8727.59     8955.60     74.72 o 
  -1   1   5     9471.05    11356.12     95.99 o 
   0   1   5     1445.77     1067.87     28.51 o 
   1   1   5     8231.75     7801.61     76.31 o 
   2   1   5       12.24        7.34      9.27 o 
   3   1   5     5598.08     5163.29     71.94 o 
   4   1   5     2017.86     2018.40     48.84 o 
   5   1   5      737.39      750.13     38.75 o 
   6   1   5      289.86      336.39     27.42 o 
   7   1   5      127.27       97.82     24.71 o 
   8   1   5       16.79      -17.11     19.56 o 
   9   1   5     1935.88     2103.87     82.16 o 
  10   1   5      128.72       68.45     34.02 o 
  11   1   5      632.38      573.21     73.97 o 
  12   1   5       76.34      -18.47     30.00 o 
 -14   2   5        0.07       40.47     54.00 o 
 -13   2   5     2340.99     2403.80     99.10 o 
 -12   2   5      234.67      202.42     35.39 o 
 -11   2   5     4956.88     4775.61    153.03 o 
 -10   2   5      323.15      302.90     38.73 o 
  -9   2   5     1004.65     1160.24     59.69 o 
  -8   2   5      285.93      342.79     36.19 o 
  -7   2   5      192.52      150.78     19.88 o 
  -6   2   5      601.09      668.16     30.75 o 
  -5   2   5      753.27      825.15     30.70 o 
  -4   2   5     3607.12     4349.35     61.29 o 
  -3   2   5     8391.47     8573.65     76.65 o 
  -2   2   5     2122.17     2561.54     36.87 o 
  -1   2   5    18512.29    19379.37    158.88 o 
   0   2   5      645.45      913.24     27.68 o 
   1   2   5    16667.96    17511.28    192.83 o 
   2   2   5      202.54      244.51     19.83 o 
   3   2   5      938.81      972.72     34.58 o 
   4   2   5      174.50      175.51     20.64 o 
   5   2   5     1064.22     1019.67     49.32 o 
   6   2   5        0.11        1.91     11.82 o 
   7   2   5     1824.52     1810.11     69.35 o 
   8   2   5        0.50       -4.35     16.64 o 
   9   2   5     2107.74     1948.67    105.67 o 
  10   2   5       59.65       53.39     30.61 o 
  11   2   5      127.00      156.67     42.13 o 
  12   2   5       23.11      -19.17     28.03 o 
 -14   3   5        8.21        9.19     29.59 o 
 -13   3   5     1276.74     1228.57     81.15 o 
 -12   3   5      259.82      199.76     34.44 o 
 -11   3   5     3520.02     3488.63    107.99 o 
 -10   3   5      637.08      662.14     62.24 o 
  -9   3   5     2014.01     2130.16     76.16 o 
  -8   3   5        0.52       -0.49     13.83 o 
  -7   3   5       27.45       35.27     17.43 o 
  -6   3   5     1670.47     1552.64     43.85 o 
  -5   3   5     9247.78     8725.48     94.11 o 
  -4   3   5     2089.74     2290.75     62.83 o 
  -3   3   5     5654.32     5492.86     87.57 o 
  -2   3   5      942.06      839.01     36.50 o 
  -1   3   5    10053.90    10535.93     80.92 o 
   0   3   5      638.69      610.04     25.07 o 
   1   3   5     3329.05     3141.57     54.39 o 
   2   3   5     1254.78     1138.54     36.42 o 
   3   3   5      788.45      692.75     47.57 o 
   4   3   5      280.27      277.16     25.08 o 
   5   3   5     4478.51     4168.64     87.48 o 
   6   3   5      187.22      255.93     26.92 o 
   7   3   5     3303.80     3322.72    134.36 o 
   8   3   5        9.26       13.27     24.58 o 
   9   3   5     1789.82     1666.78    110.32 o 
  10   3   5        0.08      -13.23     55.42 o 
  11   3   5       34.56       70.44     43.32 o 
 -14   4   5        3.30        6.04     26.92 o 
 -13   4   5      749.39      685.67     80.85 o 
 -12   4   5       81.78       71.83     46.64 o 
 -11   4   5      935.00     1035.61     84.83 o 
 -10   4   5       97.63       96.92     38.88 o 
  -9   4   5       28.43       51.51     21.05 o 
  -8   4   5        1.47       -4.72     16.84 o 
  -7   4   5      448.27      497.85     30.52 o 
  -6   4   5      314.43      323.25     35.93 o 
  -5   4   5    15895.89    16535.54    130.31 o 
  -4   4   5        2.02        9.94      7.62 o 
  -3   4   5     8641.82     8954.95    246.55 o 
  -2   4   5       13.50       15.11     13.55 o 
  -1   4   5     7022.07     7073.58     69.17 o 
   0   4   5      480.44      333.98     21.44 o 
   1   4   5        5.79      -11.08      8.68 o 
   2   4   5      999.81      933.89     35.13 o 
   3   4   5     1361.20     1438.05     44.40 o 
   4   4   5       17.15       18.44     14.37 o 
   5   4   5     7692.04     7431.14    108.73 o 
   6   4   5       59.82       50.93     27.77 o 
   7   4   5     3522.66     3645.13    310.04 o 
   8   4   5       86.17      165.99     40.46 o 
   9   4   5     1007.18      964.88     91.60 o 
  10   4   5        9.67      -22.72     27.74 o 
  11   4   5       37.37       31.37     33.92 o 
 -14   5   5        1.04       -2.32     61.08 o 
 -13   5   5      495.51      588.25     71.72 o 
 -12   5   5       40.27       43.80     34.15 o 
 -11   5   5      473.17      501.79     95.89 o 
 -10   5   5      315.28      417.03     57.77 o 
  -9   5   5      324.98      286.85     46.77 o 
  -8   5   5      445.68      483.54     40.33 o 
  -7   5   5     1487.22     1554.62     46.83 o 
  -6   5   5       60.60      114.52     18.08 o 
  -5   5   5    14959.92    15501.60    131.48 o 
  -4   5   5     1079.75     1148.03     48.33 o 
  -3   5   5    14203.60    14012.92    190.49 o 
  -2   5   5      101.25       49.06     16.81 o 
  -1   5   5     4590.66     4387.21     58.44 o 
   0   5   5      584.40      484.09     29.25 o 
   1   5   5      971.25     1057.12     36.86 o 
   2   5   5       68.88       62.60     15.34 o 
   3   5   5      188.63      189.26     21.99 o 
   4   5   5       57.63       30.48     14.95 o 
   5   5   5      898.04     1100.29     57.27 o 
   6   5   5      384.47      450.54     44.38 o 
   7   5   5     1030.62      890.23     79.58 o 
   8   5   5      151.49      162.09     41.25 o 
   9   5   5      587.42      530.48     71.12 o 
  10   5   5      111.22      100.50     37.03 o 
 -14   6   5       28.79       24.53     27.09 o 
 -13   6   5       58.89      -15.87     53.75 o 
 -12   6   5      423.65      398.42     78.41 o 
 -11   6   5        6.67       41.59     24.69 o 
 -10   6   5        3.88       -8.44     52.86 o 
  -9   6   5     4578.42     4262.73    219.20 o 
  -8   6   5      922.02      879.74     72.90 o 
  -7   6   5     3812.65     3652.76     90.59 o 
  -6   6   5     1263.57     1227.83     53.63 o 
  -5   6   5     6186.63     6017.20    134.94 o 
  -4   6   5     2248.37     2311.91     69.21 o 
  -3   6   5       62.44       63.61     18.73 o 
  -2   6   5      229.17      226.50     27.80 o 
  -1   6   5     1207.23     1023.92     35.70 o 
   0   6   5       28.06       57.98     15.50 o 
   1   6   5     1137.74     1004.21     38.86 o 
   2   6   5      714.76      658.27     34.83 o 
   3   6   5       17.86       27.80     13.83 o 
   4   6   5      417.08      401.89     41.31 o 
   5   6   5     1122.89     1111.46     62.48 o 
   6   6   5      466.29      519.95     48.70 o 
   7   6   5      903.55      976.46     85.16 o 
   8   6   5      686.82      664.30     76.52 o 
   9   6   5      451.02      443.59     64.32 o 
  10   6   5      183.25      144.92     51.54 o 
 -14   7   5       45.20       92.82     41.17 o 
 -13   7   5       42.89       57.95     30.46 o 
 -12   7   5      433.69      341.90     57.97 o 
 -11   7   5     1181.75     1136.10    164.82 o 
 -10   7   5       13.14       66.28     29.33 o 
  -9   7   5     5778.22     5525.42    166.61 o 
  -8   7   5      625.82      636.29     65.48 o 
  -7   7   5     2990.76     3091.59     87.11 o 
  -6   7   5     1629.95     1330.48     57.71 o 
  -5   7   5      712.88      729.93     47.83 o 
  -4   7   5     2099.00     2081.34     97.20 o 
  -3   7   5      751.99      726.79     46.23 o 
  -2   7   5     2957.63     2658.66     75.63 o 
  -1   7   5     1161.49     1252.78     53.00 o 
   0   7   5        9.19        6.96     11.50 o 
   1   7   5     2371.73     2316.28     57.17 o 
   2   7   5     1281.01     1362.60     47.31 o 
   3   7   5     4859.43     4613.51    108.60 o 
   4   7   5      766.87      833.64     56.03 o 
   5   7   5     4901.99     4868.59    121.64 o 
   6   7   5     1386.18     1369.29     70.80 o 
   7   7   5      511.99      568.33     70.29 o 
   8   7   5      591.17      542.03    101.68 o 
   9   7   5        3.41      -61.17     49.89 o 
 -13   8   5      170.99      191.92     74.71 o 
 -12   8   5      123.22      152.27     37.40 o 
 -11   8   5     2968.56     2996.75    152.71 o 
 -10   8   5      300.90      383.55     56.52 o 
  -9   8   5     4459.23     4533.69    155.70 o 
  -8   8   5        4.79        7.55     27.00 o 
  -7   8   5     1947.90     1880.15     71.25 o 
  -6   8   5        0.54        6.11     20.17 o 
  -5   8   5        1.36       12.77     15.14 o 
  -4   8   5      538.68      583.62     45.50 o 
  -3   8   5      203.90      237.24     33.75 o 
  -2   8   5      137.79      155.64     26.69 o 
  -1   8   5     2928.58     2836.33     80.81 o 
   0   8   5       78.07      112.25     24.06 o 
   1   8   5     5222.50     5233.24     89.57 o 
   2   8   5      117.34       78.02     22.44 o 
   3   8   5     1930.30     2025.12     75.50 o 
   4   8   5       58.33       68.15     22.21 o 
   5   8   5      545.28      488.36     54.60 o 
   6   8   5     1451.97     1174.31     73.39 o 
   7   8   5       25.71       20.75     31.05 o 
   8   8   5      335.82      286.29     52.36 o 
   9   8   5      305.89      422.80     63.91 o 
 -13   9   5      503.19      521.10     71.60 o 
 -12   9   5       13.96      -19.45     26.40 o 
 -11   9   5     2049.06     1884.79    116.00 o 
 -10   9   5      366.92      332.40     54.03 o 
  -9   9   5     2303.89     2174.79    142.94 o 
  -8   9   5        0.60       18.85     29.37 o 
  -7   9   5     1544.67     1725.67     71.22 o 
  -6   9   5      355.62      427.37     42.29 o 
  -5   9   5        2.98      -15.23     33.91 o 
  -4   9   5     6003.34     6185.22    127.02 o 
  -3   9   5      135.07      102.55     25.36 o 
  -2   9   5      939.76      876.81     54.46 o 
  -1   9   5     4912.77     4911.20    109.90 o 
   0   9   5       55.21       45.82     18.99 o 
   1   9   5     5475.27     5576.21    235.96 o 
   2   9   5      373.03      304.40     68.13 o 
   3   9   5     1774.31     1758.07    104.08 o 
   4   9   5      229.81      268.52     37.84 o 
   5   9   5      107.74      116.51     28.44 o 
   6   9   5     1495.52     1667.82     82.49 o 
   7   9   5      278.06      281.75     54.27 o 
   8   9   5       78.64       55.68     34.59 o 
 -13  10   5      487.64      445.70     64.13 o 
 -12  10   5        2.01       19.22     27.02 o 
 -11  10   5     1358.55     1185.97    111.29 o 
 -10  10   5       13.04       27.32     23.18 o 
  -9  10   5     1554.19     1511.90    105.89 o 
  -8  10   5       93.19       82.51     29.05 o 
  -7  10   5      965.02      918.34     61.21 o 
  -6  10   5      553.41      514.83     48.01 o 
  -5  10   5      589.83      691.96     53.90 o 
  -4  10   5     3303.13     3155.67     98.54 o 
  -3  10   5     2388.21     2455.22     83.26 o 
  -2  10   5      283.12      248.22     34.33 o 
  -1  10   5     4825.83     4745.52    113.16 o 
   0  10   5       40.51        4.63     24.87 o 
   1  10   5     4609.79     4588.61    155.63 o 
   2  10   5      417.30      385.59     55.83 o 
   3  10   5      698.17      703.10     75.54 o 
   4  10   5       37.90       63.29     31.52 o 
   5  10   5        2.12       27.44     25.47 o 
   6  10   5      363.73      358.12     65.16 o 
   7  10   5      387.85      352.02     90.42 o 
 -12  11   5       46.17      -42.05     49.89 o 
 -11  11   5      955.78      898.25     93.87 o 
 -10  11   5      305.48      276.76     64.12 o 
  -9  11   5      360.79      341.54     52.93 o 
  -8  11   5      385.09      445.86     59.84 o 
  -7  11   5      118.51      143.13     29.72 o 
  -6  11   5      112.04      140.00     27.55 o 
  -5  11   5      482.59      504.32     48.03 o 
  -4  11   5       28.06       31.62     20.50 o 
  -3  11   5     1798.20     1837.32    111.69 o 
  -2  11   5        1.07      -12.52     18.06 o 
  -1  11   5     3795.59     3893.93    143.77 o 
   0  11   5      315.67      319.96     55.45 o 
   1  11   5     1797.30     1662.81    103.78 o 
   2  11   5      498.24      538.12     68.53 o 
   3  11   5       97.44       24.22     27.38 o 
   4  11   5      113.79      105.73     33.95 o 
   5  11   5       58.13      102.18     40.69 o 
   6  11   5       88.51       99.25     35.91 o 
   7  11   5      225.05      394.96     97.51 o 
 -12  12   5       69.59       65.23     36.51 o 
 -11  12   5      737.76      697.26     81.95 o 
 -10  12   5     1218.75     1299.23    276.05 o 
  -9  12   5      128.81      236.80     45.30 o 
  -8  12   5      835.26      941.25     88.08 o 
  -7  12   5      201.45      193.52     35.10 o 
  -6  12   5      274.90      317.45     40.73 o 
  -5  12   5     3099.27     2990.93    109.92 o 
  -4  12   5        3.68       11.53     19.67 o 
  -3  12   5     1071.13     1182.09     67.19 o 
  -2  12   5       74.05      111.48     38.41 o 
  -1  12   5     2292.95     2229.33    113.19 o 
   0  12   5       69.83       62.69     31.20 o 
   1  12   5      198.65      147.13     62.60 o 
   2  12   5      622.45      729.51     81.51 o 
   3  12   5      139.86      254.02     48.43 o 
   4  12   5      210.77      139.85     41.08 o 
   5  12   5      115.81       84.57     53.43 o 
   6  12   5      112.81       74.95     41.39 o 
 -11  13   5      624.40      633.43     77.64 o 
 -10  13   5      451.69      496.38     69.34 o 
  -9  13   5        8.57       34.03     26.18 o 
  -8  13   5      554.45      743.51     79.64 o 
  -7  13   5      283.26      318.33     43.38 o 
  -6  13   5      504.92      506.75     52.80 o 
  -5  13   5     1880.33     1778.59     82.40 o 
  -4  13   5      110.18      111.66     25.19 o 
  -3  13   5     1244.69     1217.74     98.05 o 
  -2  13   5        6.57       18.92     25.08 o 
  -1  13   5      146.98      180.85     40.19 o 
   0  13   5      347.49      366.43     72.02 o 
   1  13   5        5.96       26.23     32.66 o 
   2  13   5      665.38      679.65     81.62 o 
   3  13   5       40.71       26.71     53.97 o 
   4  13   5      345.68      418.74     98.11 o 
   5  13   5       47.95       36.87     36.74 o 
 -10  14   5      363.88      479.67     63.15 o 
  -9  14   5       95.87       18.76     33.95 o 
  -8  14   5      500.38      442.99     71.39 o 
  -7  14   5      969.24      968.37     72.63 o 
  -6  14   5      129.13      132.70     45.81 o 
  -5  14   5      831.94      768.53     99.97 o 
  -4  14   5        1.00       47.89     29.25 o 
  -3  14   5      403.65      339.54     57.16 o 
  -2  14   5      146.67      122.06     37.96 o 
  -1  14   5       18.26       -9.68     29.01 o 
   0  14   5     1042.01     1073.46    125.42 o 
   1  14   5        1.50       -0.51     32.22 o 
   2  14   5      765.19      889.53     95.92 o 
   3  14   5        3.59      -12.95     99.34 o 
  -9  15   5      245.26      249.68     69.24 o 
  -8  15   5      454.25      575.53     69.85 o 
  -7  15   5      944.61     1079.76     77.28 o 
  -6  15   5       24.26      -60.47     83.79 o 
  -5  15   5      811.98     1006.90     97.46 o 
  -4  15   5       40.02       43.33     33.33 o 
  -3  15   5      372.90      426.61     66.52 o 
  -2  15   5      617.38      645.66     81.54 o 
  -1  15   5      132.22      189.16     70.92 o 
   0  15   5     1432.28     1616.73    134.15 o 
   1  15   5        7.08      -66.07     65.35 o 
   2  15   5      323.27      221.56     52.64 o 
  -8  16   5      426.84      454.44     62.84 o 
  -7  16   5      253.40      295.11     53.63 o 
  -6  16   5        0.01       44.07     48.50 o 
  -5  16   5      776.32      825.10     92.67 o 
  -4  16   5      125.77      190.51     41.41 o 
  -3  16   5      122.13      106.93     74.96 o 
  -2  16   5      572.42      741.65     89.41 o 
  -1  16   5       20.54        0.68     45.31 o 
   0  16   5      340.32      386.48     82.74 o 
  -4  17   5      408.07      507.39    102.50 o 
  -1 -19   6        0.04      -12.96     48.06 o 
   0 -19   6       29.26        8.86     50.59 o 
   1 -19   6       41.48       51.34     29.71 o 
   2 -19   6       32.39       71.73     34.82 o 
   3 -19   6      107.01      -28.24     30.72 o 
   4 -19   6       24.38      102.15     32.80 o 
   5 -19   6      681.27      778.35    120.52 o 
  -3 -18   6       15.71      137.26     61.43 o 
  -2 -18   6      231.50      176.32     53.18 o 
  -1 -18   6       24.34       41.55     35.73 o 
   0 -18   6       69.13       83.57     45.81 o 
   1 -18   6      405.74      525.58     86.69 o 
   2 -18   6        6.44       71.60     29.01 o 
   3 -18   6      431.60      428.46     58.35 o 
   4 -18   6       52.75       60.11     29.72 o 
   5 -18   6      759.31      882.27     86.01 o 
  -4 -17   6      267.88      222.49     39.94 o 
  -3 -17   6        2.45       -0.11     23.87 o 
  -2 -17   6      881.61      985.75     76.33 o 
  -1 -17   6      234.25      289.65     53.58 o 
   0 -17   6      310.72      325.70     84.96 o 
   1 -17   6     1095.46     1008.69     91.21 o 
   2 -17   6       44.91       77.21     34.63 o 
   3 -17   6     1133.16     1102.25     91.80 o 
   4 -17   6      584.25      609.69    124.98 o 
   5 -17   6      126.71      119.10     40.63 o 
   6 -17   6      690.07      806.11    113.13 o 
   8 -17   6      521.62      355.25     80.37 o 
   9 -17   6      351.04      265.14     81.95 o 
  -5 -16   6       81.14       89.15     29.60 o 
  -4 -16   6      391.56      453.36     56.42 o 
  -3 -16   6      141.66      147.27     32.16 o 
  -2 -16   6      361.15      399.31     49.46 o 
  -1 -16   6     1140.17     1067.51     74.59 o 
   0 -16   6      159.05      214.31     34.43 o 
   1 -16   6     4091.58     4164.33    122.77 o 
   2 -16   6      117.59      133.91     30.58 o 
   3 -16   6     1489.30     1641.66     93.83 o 
   4 -16   6      874.04      840.19     77.46 o 
   5 -16   6       24.53        6.66     25.34 o 
   6 -16   6      672.38      680.27     70.83 o 
   7 -16   6      551.18      511.04     63.75 o 
   8 -16   6      439.89      586.18     97.00 o 
   9 -16   6      676.13      641.00    109.52 o 
  10 -16   6       79.06       87.90     43.13 o 
  -6 -15   6       99.80       85.42     28.00 o 
  -5 -15   6       41.31       48.94     57.51 o 
  -4 -15   6      300.00      275.30     39.27 o 
  -3 -15   6      587.75      492.66     51.59 o 
  -2 -15   6       56.76       51.78     32.37 o 
  -1 -15   6     2854.61     2945.58    102.52 o 
   0 -15   6       17.50      -10.83     19.92 o 
   1 -15   6     4423.29     4271.33    118.50 o 
   2 -15   6      304.38      399.43     44.09 o 
   3 -15   6      291.27      270.72     36.42 o 
   4 -15   6      632.93      703.80     56.26 o 
   5 -15   6       22.63       76.85     18.26 o 
   6 -15   6     1437.32     1654.29    244.18 o 
   7 -15   6     1006.81     1007.35    104.62 o 
   8 -15   6      523.85      516.46     63.29 o 
   9 -15   6      243.30      287.15     70.63 o 
  10 -15   6       10.28       13.72     43.00 o 
  11 -15   6      596.94      572.02    106.74 o 
  -7 -14   6       49.43       42.00     26.56 o 
  -6 -14   6       57.72        5.28     24.07 o 
  -5 -14   6      331.56      369.69     46.27 o 
  -4 -14   6       79.48      125.40     36.19 o 
  -3 -14   6      896.15      884.35     67.22 o 
  -2 -14   6       39.49       38.72     23.35 o 
  -1 -14   6     1400.55     1385.39     72.94 o 
   0 -14   6      328.64      355.54     43.35 o 
   1 -14   6     1417.83     1497.40     68.39 o 
   2 -14   6      307.07      374.08     42.07 o 
   3 -14   6       36.94       58.00     21.16 o 
   4 -14   6      748.73      727.38     45.72 o 
   5 -14   6       26.51       28.59     26.79 o 
   6 -14   6     1101.77     1136.35     65.56 o 
   7 -14   6     1195.83     1240.57     68.12 o 
   8 -14   6      931.06      869.59     64.16 o 
   9 -14   6      778.88      851.44    102.12 o 
  10 -14   6        4.68      -49.51     33.01 o 
  11 -14   6      848.02      919.24    136.59 o 
  -8 -13   6      792.23     1058.72    102.72 o 
  -7 -13   6        0.39       -1.49     43.63 o 
  -6 -13   6      137.40      183.32     48.08 o 
  -5 -13   6     1267.19     1193.93     77.00 o 
  -4 -13   6       33.27       46.26     38.25 o 
  -3 -13   6      828.61      755.42     60.31 o 
  -2 -13   6      163.40      179.19     31.30 o 
  -1 -13   6     2331.10     2396.43     86.12 o 
   0 -13   6      691.60      670.13     53.33 o 
   1 -13   6     2634.99     2870.55     90.25 o 
   2 -13   6     1231.91     1299.91     62.26 o 
   3 -13   6      377.66      477.30     37.73 o 
   4 -13   6      413.20      478.34     37.02 o 
   5 -13   6       22.82       49.34     16.05 o 
   6 -13   6      623.41      493.05     45.72 o 
   7 -13   6     1643.90     1570.37     69.31 o 
   8 -13   6        0.01       12.04     19.96 o 
   9 -13   6     1639.70     1639.38     77.21 o 
  10 -13   6      122.07      166.49     32.14 o 
  11 -13   6      610.06      744.14    120.78 o 
  12 -13   6      618.91      547.67    108.07 o 
  -9 -12   6        3.29      -41.68     27.78 o 
  -8 -12   6      263.86      246.10     65.98 o 
  -7 -12   6      571.54      460.48     50.69 o 
  -6 -12   6        4.83      -35.26     31.96 o 
  -5 -12   6     2663.81     2495.36     94.32 o 
  -4 -12   6        0.12       35.58     20.84 o 
  -3 -12   6      800.20      885.67    111.73 o 
  -2 -12   6      329.21      354.70     39.61 o 
  -1 -12   6      191.86      276.30     35.31 o 
   0 -12   6     1027.53     1062.13     59.14 o 
   1 -12   6      266.57      188.29     29.56 o 
   2 -12   6     3394.25     3300.27     74.11 o 
   3 -12   6        2.45       21.78     13.12 o 
   4 -12   6      239.89      289.28     28.81 o 
   5 -12   6        3.08       -6.47     12.76 o 
   6 -12   6      640.69      800.57     54.01 o 
   7 -12   6       61.91       41.38     30.36 o 
   8 -12   6     1761.84     1692.18     73.66 o 
   9 -12   6     1085.10     1126.85     70.60 o 
  10 -12   6      404.09      361.19     75.04 o 
  11 -12   6       99.25       25.15     30.12 o 
  12 -12   6      766.54      585.44     87.07 o 
 -10 -11   6      282.92      249.21     73.32 o 
  -9 -11   6      440.84      418.47     60.51 o 
  -8 -11   6      355.94      398.66     53.72 o 
  -7 -11   6     1872.19     1715.75     83.08 o 
  -6 -11   6      291.17      298.32     68.49 o 
  -5 -11   6     1076.48     1162.72     70.17 o 
  -4 -11   6      117.65      170.80     29.21 o 
  -3 -11   6      431.43      453.18     44.25 o 
  -2 -11   6     1380.84     1430.04     63.47 o 
  -1 -11   6       12.38       28.95     18.01 o 
   0 -11   6    11955.05    11626.62    195.16 o 
   1 -11   6      171.67      134.44     19.86 o 
   2 -11   6     5686.16     5636.01     92.33 o 
   3 -11   6      573.31      580.09     36.35 o 
   4 -11   6     1662.68     1614.33     57.99 o 
   5 -11   6      278.94      276.08     28.22 o 
   6 -11   6      469.48      479.05     42.68 o 
   7 -11   6      685.93      789.20     54.49 o 
   8 -11   6     3480.74     3109.28     97.95 o 
   9 -11   6      552.07      477.92     48.59 o 
  10 -11   6     1226.13     1388.09     79.92 o 
  11 -11   6       64.31       68.56     25.92 o 
  12 -11   6      419.31      413.82     61.45 o 
 -10 -10   6      280.03      250.53     53.63 o 
  -9 -10   6      299.23      363.21     60.15 o 
  -8 -10   6     1149.36     1208.81     77.39 o 
  -7 -10   6     1363.13     1316.39     89.82 o 
  -6 -10   6      925.39      860.15     62.39 o 
  -5 -10   6      983.08      918.43     60.92 o 
  -4 -10   6      598.45      697.03     52.88 o 
  -3 -10   6     2605.74     2457.84     80.85 o 
  -2 -10   6     5184.78     4868.71    108.78 o 
  -1 -10   6       37.80       63.75     19.91 o 
   0 -10   6     6497.33     6126.28     87.70 o 
   1 -10   6      347.59      382.30     28.39 o 
   2 -10   6     2971.85     2751.53     62.18 o 
   3 -10   6     3338.99     3389.53     70.48 o 
   4 -10   6      635.06      701.34     37.47 o 
   5 -10   6     1367.65     1393.07     48.03 o 
   6 -10   6      641.94      519.49     43.93 o 
   7 -10   6       88.43       56.02     25.71 o 
   8 -10   6     1748.40     1674.66     70.51 o 
   9 -10   6       28.70       39.06     19.86 o 
  10 -10   6     2254.07     2294.51     91.11 o 
  11 -10   6      390.95      514.84     53.37 o 
  12 -10   6      458.68      492.76     79.52 o 
 -11  -9   6       10.10      -25.30     27.98 o 
 -10  -9   6      341.14      369.47     58.45 o 
  -9  -9   6      195.86       93.35     38.82 o 
  -8  -9   6      445.15      469.30     49.86 o 
  -7  -9   6     1033.26      993.96     95.19 o 
  -6  -9   6      200.16      213.45     33.53 o 
  -5  -9   6     2323.94     2102.07     77.34 o 
  -4  -9   6     1479.80     1383.38     60.38 o 
  -3  -9   6     1485.10     1544.00     62.36 o 
  -2  -9   6     4014.32     3916.99     97.25 o 
  -1  -9   6      268.69      270.70     20.58 o 
   0  -9   6     4627.45     4473.27     78.46 o 
   1  -9   6     3801.65     3586.53     66.44 o 
   2  -9   6      542.15      686.22     33.91 o 
   3  -9   6     4771.96     4267.52     74.96 o 
   4  -9   6       13.69       -7.61     11.24 o 
   5  -9   6     1568.49     1535.42     48.14 o 
   6  -9   6     1196.72     1225.71     58.50 o 
   7  -9   6      171.37      172.42     29.32 o 
   8  -9   6     2516.85     2297.08     81.46 o 
   9  -9   6       31.49       96.23     24.78 o 
  10  -9   6     3114.28     2765.60    115.72 o 
  11  -9   6      419.99      389.89     46.60 o 
  12  -9   6      780.97      755.63     67.11 o 
  13  -9   6       22.10       12.09     37.12 o 
 -11  -8   6        0.33      -10.90     28.61 o 
 -10  -8   6      250.08      303.28     57.70 o 
  -9  -8   6      792.72      811.07     84.76 o 
  -8  -8   6       53.45       46.54     21.13 o 
  -7  -8   6     1638.04     1514.63     70.85 o 
  -6  -8   6      432.63      482.19     73.84 o 
  -5  -8   6     1263.24     1344.71     78.46 o 
  -4  -8   6      730.00      680.69     54.66 o 
  -3  -8   6      201.91      266.31     31.54 o 
  -2  -8   6     2540.27     2314.18     44.25 o 
  -1  -8   6     1823.28     1787.02     42.50 o 
   0  -8   6      558.27      473.43     39.03 o 
   1  -8   6     4165.81     4044.79     66.67 o 
   2  -8   6     1076.13      961.09     34.92 o 
   3  -8   6     6184.84     6660.67     88.84 o 
   4  -8   6      936.76     1077.68     38.43 o 
   5  -8   6     1620.85     1559.05     55.91 o 
   6  -8   6     1064.79      998.47     51.60 o 
   7  -8   6       44.58       32.31     18.56 o 
   8  -8   6     2612.92     2382.37     82.43 o 
   9  -8   6       88.33       89.38     28.41 o 
  10  -8   6     4025.89     3641.79    113.62 o 
  11  -8   6      406.48      456.98     51.12 o 
  12  -8   6      984.01      981.16     75.75 o 
  13  -8   6      175.66      251.78     49.26 o 
 -12  -7   6      115.73      166.74     88.24 o 
 -11  -7   6       20.89       46.22     36.48 o 
 -10  -7   6        0.44       -6.18     30.10 o 
  -9  -7   6     1305.85     1253.41     97.96 o 
  -8  -7   6     1303.02     1331.19     80.38 o 
  -7  -7   6       70.78       70.40     35.91 o 
  -6  -7   6     2224.23     2124.33     76.20 o 
  -5  -7   6      225.30      251.18     32.69 o 
  -4  -7   6     3651.04     3622.65     88.27 o 
  -3  -7   6      147.66      157.59     13.88 o 
  -2  -7   6      354.29      298.33     20.38 o 
  -1  -7   6        9.80        5.76     12.89 o 
   0  -7   6        0.62       10.84      9.59 o 
   1  -7   6     3819.56     3843.47     61.36 o 
   2  -7   6     1684.17     1562.49     40.93 o 
   3  -7   6     1073.79     1028.12     40.74 o 
   4  -7   6     1536.14     1356.46     40.63 o 
   5  -7   6      282.73      234.52     22.16 o 
   6  -7   6     1131.43     1108.02     51.92 o 
   7  -7   6       35.22       43.70     18.45 o 
   8  -7   6     2540.53     2549.29     84.28 o 
   9  -7   6       13.53       38.80     29.44 o 
  10  -7   6     1807.90     1787.18     79.26 o 
  11  -7   6        1.92       10.00     21.34 o 
  12  -7   6       40.29       70.58     25.82 o 
  13  -7   6      351.71      471.88     55.16 o 
 -12  -6   6       54.79       35.85     65.32 o 
 -11  -6   6      324.22      330.85     58.91 o 
 -10  -6   6      306.79      314.50     55.20 o 
  -9  -6   6      326.42      271.40     51.48 o 
  -8  -6   6     3010.83     2733.97     89.49 o 
  -7  -6   6      304.69      261.39     42.18 o 
  -6  -6   6     6935.10     6799.38    126.75 o 
  -5  -6   6       42.63       51.25     19.62 o 
  -4  -6   6     2058.54     2011.68     63.69 o 
  -3  -6   6      539.07      460.90     22.65 o 
  -2  -6   6     2675.08     2589.54     47.33 o 
  -1  -6   6     1477.84     1819.91     39.97 o 
   0  -6   6       57.35       96.34     13.79 o 
   1  -6   6      785.12     1005.36     31.07 o 
   2  -6   6      286.37      310.64     20.51 o 
   3  -6   6     1502.10     1518.17     44.28 o 
   4  -6   6     5616.95     5501.34     76.10 o 
   5  -6   6       16.41       29.62     10.96 o 
   6  -6   6     5272.51     5119.34    104.20 o 
   7  -6   6      114.28       65.08     20.21 o 
   8  -6   6     2046.86     2042.32     80.50 o 
   9  -6   6       25.70       46.65     20.92 o 
  10  -6   6       39.64       44.15     22.09 o 
  11  -6   6        0.36       15.38     21.72 o 
  12  -6   6      397.07      396.42     50.78 o 
  13  -6   6      293.83      310.10     49.11 o 
 -12  -5   6       10.19        7.34     34.12 o 
 -11  -5   6      732.57      688.15     82.09 o 
 -10  -5   6      614.06      534.80     70.59 o 
  -9  -5   6      505.24      479.92     64.44 o 
  -8  -5   6     2554.18     2605.65     83.87 o 
  -7  -5   6      263.33      216.68     31.46 o 
  -6  -5   6     5869.70     5814.51    133.59 o 
  -5  -5   6      363.26      403.16     25.30 o 
  -4  -5   6     2945.46     2601.18     51.34 o 
  -3  -5   6      991.87      939.77     30.22 o 
  -2  -5   6     1920.53     1968.83     41.20 o 
  -1  -5   6     1611.31     1668.89     38.15 o 
   0  -5   6     2445.33     2436.72     42.09 o 
   1  -5   6      293.84      456.27     35.33 o 
   2  -5   6    18231.78    18405.84    121.40 o 
   3  -5   6      758.25      653.96     26.64 o 
   4  -5   6    22053.04    22900.96    239.65 o 
   5  -5   6       73.22       80.83     15.25 o 
   6  -5   6     5501.52     5403.23    130.64 o 
   7  -5   6       90.12       58.96     26.21 o 
   8  -5   6      373.45      332.06     38.53 o 
   9  -5   6      202.36      242.54     35.23 o 
  10  -5   6      354.12      408.13     58.96 o 
  11  -5   6       34.91       53.75     24.75 o 
  12  -5   6      516.79      561.70     58.68 o 
  13  -5   6        3.12       12.16     26.69 o 
 -13  -4   6      257.22      213.51     54.02 o 
 -12  -4   6       22.98      -43.25     28.83 o 
 -11  -4   6      607.99      627.47     76.36 o 
 -10  -4   6      991.53     1153.84     92.31 o 
  -9  -4   6        6.42       27.49     25.84 o 
  -8  -4   6     1601.65     1687.18     89.67 o 
  -7  -4   6      330.68      368.93     28.55 o 
  -6  -4   6     8340.21     8228.47    103.35 o 
  -5  -4   6      573.17      663.31     30.64 o 
  -4  -4   6     3251.11     2862.64     54.04 o 
  -3  -4   6     2246.31     2183.09     45.12 o 
  -2  -4   6       44.77       22.88     10.81 o 
  -1  -4   6      701.00      747.17     24.62 o 
   0  -4   6      118.55       79.96     10.36 o 
   1  -4   6       45.20       14.10      7.99 o 
   2  -4   6    16607.63    18815.48    129.39 o 
   3  -4   6      145.63      287.60     19.55 o 
   4  -4   6    14796.43    14842.60    119.79 o 
   5  -4   6     1374.88     1391.67     40.07 o 
   6  -4   6     2238.01     2231.43     70.28 o 
   7  -4   6      935.62      964.15     54.59 o 
   8  -4   6      242.69      275.81     44.83 o 
   9  -4   6       11.59      -20.44     15.79 o 
  10  -4   6      476.56      504.97     52.77 o 
  11  -4   6      338.40      360.65     46.37 o 
  12  -4   6      608.96      673.29     65.55 o 
  13  -4   6       97.31       69.16     30.91 o 
 -13  -3   6        7.95      -37.52     47.55 o 
 -12  -3   6      124.78      131.63     40.33 o 
 -11  -3   6       30.29       17.82     72.66 o 
 -10  -3   6     1784.34     2001.76    157.14 o 
  -9  -3   6      178.90      202.09     43.12 o 
  -8  -3   6     2374.98     2323.71     94.95 o 
  -7  -3   6      157.59      221.63     23.31 o 
  -6  -3   6     4317.77     4021.88     88.28 o 
  -5  -3   6      437.36      364.09     25.03 o 
  -4  -3   6     3350.70     3197.17     57.40 o 
  -3  -3   6     3706.66     3608.15     56.01 o 
  -2  -3   6     1111.31     1205.24     31.31 o 
  -1  -3   6     3507.76     3160.78     63.63 o 
   0  -3   6     3244.51     3076.89     58.32 o 
   1  -3   6    12939.08    12565.08    162.56 o 
   2  -3   6    19521.54    20294.26    295.27 o 
   3  -3   6       31.56       11.76      9.96 o 
   4  -3   6     9341.10     9454.40     95.22 o 
   5  -3   6     5213.76     5268.92     85.00 o 
   6  -3   6      395.57      434.36     37.83 o 
   7  -3   6      510.45      576.46     46.35 o 
   8  -3   6       37.13       64.68     20.50 o 
   9  -3   6       22.52       61.11     26.83 o 
  10  -3   6      874.93      805.79     64.13 o 
  11  -3   6      199.05      107.05     29.07 o 
  12  -3   6     1179.90     1200.71     82.87 o 
  13  -3   6       94.59      280.17     92.29 o 
 -13  -2   6       20.43      -20.23     31.43 o 
 -12  -2   6      716.91      877.71     90.76 o 
 -11  -2   6      118.82      101.63     69.75 o 
 -10  -2   6     1831.19     1677.28     94.67 o 
  -9  -2   6      238.12      296.37     37.46 o 
  -8  -2   6     6636.78     6404.69    121.90 o 
  -7  -2   6      583.77      645.11     34.94 o 
  -6  -2   6     1289.49     1206.23     50.36 o 
  -5  -2   6      755.22      808.79     32.16 o 
  -4  -2   6       98.11       80.11     14.68 o 
  -3  -2   6     4958.36     5526.91     68.03 o 
  -2  -2   6     6128.37     6537.35     67.56 o 
  -1  -2   6     3373.65     4228.02     48.12 o 
   0  -2   6    11967.88    10650.90    169.12 o 
   1  -2   6     2368.60     2990.31     39.29 o 
   2  -2   6    21902.88    22946.00    190.02 o 
   3  -2   6       15.93        8.86     10.40 o 
   4  -2   6     6785.43     6545.35     81.37 o 
   5  -2   6      244.38      234.34     20.85 o 
   6  -2   6      124.84      123.97     23.78 o 
   7  -2   6      203.44      176.40     28.40 o 
   8  -2   6       33.48       30.61     19.53 o 
   9  -2   6        0.88       18.10     17.99 o 
  10  -2   6     1303.89     1266.18    123.60 o 
  11  -2   6        5.09       14.24     21.01 o 
  12  -2   6     1976.85     2166.69    155.84 o 
 -13  -1   6        0.21       64.41     46.19 o 
 -12  -1   6      968.03     1029.99     95.80 o 
 -11  -1   6        7.94       11.65     33.80 o 
 -10  -1   6     2267.40     2210.48     82.22 o 
  -9  -1   6        1.09       15.17     18.23 o 
  -8  -1   6     3352.75     3738.32     94.24 o 
  -7  -1   6       64.69       52.05     13.26 o 
  -6  -1   6       54.34       55.54     14.04 o 
  -5  -1   6      974.48      776.54     32.06 o 
  -4  -1   6     6225.97     7042.39     82.00 o 
  -3  -1   6      751.17      713.63     33.37 o 
  -2  -1   6    29932.28    32812.34    245.19 o 
  -1  -1   6     1242.60     1237.72     28.33 o 
   0  -1   6     1126.58     1418.66     29.30 o 
   1  -1   6      787.91      694.33     23.49 o 
   2  -1   6     6242.71     6142.31    107.47 o 
   3  -1   6       56.50       51.95     12.32 o 
   4  -1   6     1611.61     1620.51     42.63 o 
   5  -1   6      334.72      324.39     24.44 o 
   6  -1   6      227.00      209.40     29.33 o 
   7  -1   6      150.01      227.85     43.51 o 
   8  -1   6     1371.37     1254.41     63.16 o 
   9  -1   6       75.63      130.31     29.20 o 
  10  -1   6     1715.35     1792.28    132.91 o 
  11  -1   6      329.18      372.96     47.02 o 
  12  -1   6     1237.11     1114.71    147.34 o 
 -14   0   6     1403.07     1469.18    119.22 o 
 -13   0   6        8.85       59.24     35.21 o 
 -12   0   6     2801.80     2757.26    178.70 o 
 -11   0   6       36.41       55.90     21.42 o 
 -10   0   6     3363.68     3448.50    220.09 o 
  -9   0   6      341.43      395.79     40.19 o 
  -8   0   6       33.70       46.65     18.61 o 
  -7   0   6      345.80      415.20     28.27 o 
  -6   0   6     4165.90     4154.18     71.22 o 
  -5   0   6      516.48      400.28     25.47 o 
  -4   0   6    24106.87    24971.25    155.74 o 
  -3   0   6     1948.24     2077.26     43.00 o 
  -2   0   6    35382.32    41198.96    204.10 o 
  -1   0   6        0.06       11.55      9.47 o 
   0   0   6    10775.29    11282.42     87.47 o 
   1   0   6     1079.19      818.77     52.81 o 
   2   0   6     1679.50     1690.76     39.64 o 
   3   0   6      336.94      382.12     24.22 o 
   4   0   6        0.03      -13.31      9.71 o 
   5   0   6      573.23      632.64     32.24 o 
   6   0   6      756.19      746.66     47.39 o 
   7   0   6       98.85       98.95     22.68 o 
   8   0   6     2344.71     2703.04     89.47 o 
   9   0   6       47.26       32.60     20.61 o 
  10   0   6     2038.15     1848.39     84.03 o 
  11   0   6      329.12      259.78     69.97 o 
  12   0   6      375.45      492.54     98.20 o 
 -14   1   6     1802.42     1885.74    122.43 o 
 -13   1   6       25.35       53.13     45.81 o 
 -12   1   6     2162.14     2330.80    156.96 o 
 -11   1   6       71.27      100.40     40.39 o 
 -10   1   6     1687.08     1665.65     72.19 o 
  -9   1   6      306.55      377.13     52.25 o 
  -8   1   6      214.58      241.78     32.02 o 
  -7   1   6      980.16      933.31     37.66 o 
  -6   1   6      152.06      146.12     18.79 o 
  -5   1   6     1070.86     1037.79     34.98 o 
  -4   1   6     3428.40     3469.37     72.82 o 
  -3   1   6     6470.06     7292.17     75.51 o 
  -2   1   6    22893.68    24465.88    239.03 o 
  -1   1   6     6855.08     6442.80     66.50 o 
   0   1   6    34572.28    36165.62    180.83 o 
   1   1   6     5453.75     5004.64     65.59 o 
   2   1   6     1109.33     1268.17     36.43 o 
   3   1   6     2539.45     2538.27     53.62 o 
   4   1   6     1262.67     1267.15     40.71 o 
   5   1   6     1208.33     1163.21     42.55 o 
   6   1   6     4014.78     4012.14     96.32 o 
   7   1   6       67.33       81.75     21.73 o 
   8   1   6     2428.74     2463.36     86.26 o 
   9   1   6        6.72        6.28     20.18 o 
  10   1   6     1523.60     1504.96    107.56 o 
  11   1   6       36.31       -1.43     29.87 o 
  12   1   6       94.95       31.27     74.27 o 
 -14   2   6     1065.18      966.66    143.73 o 
 -13   2   6        2.96       33.52     23.48 o 
 -12   2   6      876.54      998.47     71.70 o 
 -11   2   6      458.19      435.07     47.25 o 
 -10   2   6      226.00      267.36     36.84 o 
  -9   2   6      242.99      220.23     32.18 o 
  -8   2   6      293.79      275.32     39.69 o 
  -7   2   6      270.18      277.55     24.83 o 
  -6   2   6     3767.74     3661.84     79.08 o 
  -5   2   6     2539.84     2610.80     52.88 o 
  -4   2   6     8697.28     8241.54     86.33 o 
  -3   2   6     5076.33     5130.92     61.52 o 
  -2   2   6    23046.02    24384.22    132.77 o 
  -1   2   6       18.58       -8.76      7.93 o 
   0   2   6    18653.08    20501.24    248.00 o 
   1   2   6      882.93      852.14     43.28 o 
   2   2   6       99.16      130.98     17.60 o 
   3   2   6      276.80      336.27     25.54 o 
   4   2   6     4806.65     4630.45     85.38 o 
   5   2   6      316.12      331.64     28.48 o 
   6   2   6     7807.38     7881.06    114.18 o 
   7   2   6       52.08      117.34     35.69 o 
   8   2   6     2799.78     2843.15     93.39 o 
   9   2   6       70.36       78.71     33.75 o 
  10   2   6      450.71      368.31     60.26 o 
  11   2   6       16.06      -29.03     29.34 o 
 -14   3   6      299.37      285.35     59.35 o 
 -13   3   6        3.39       -9.75     28.09 o 
 -12   3   6      450.13      537.26     78.41 o 
 -11   3   6      195.74      148.76     30.48 o 
 -10   3   6       14.96       14.63     17.87 o 
  -9   3   6       50.88       42.68     32.36 o 
  -8   3   6      507.36      562.30     48.19 o 
  -7   3   6       26.29       33.87     15.82 o 
  -6   3   6     5332.05     5311.69     89.44 o 
  -5   3   6       31.60       39.20     12.19 o 
  -4   3   6    21659.94    22687.73    143.54 o 
  -3   3   6      855.32      773.89     38.38 o 
  -2   3   6    14684.56    14709.32    175.80 o 
  -1   3   6       95.77       86.13     11.78 o 
   0   3   6     6130.07     5843.29     72.52 o 
   1   3   6       64.62      129.12     17.04 o 
   2   3   6     3211.82     3369.02     62.57 o 
   3   3   6      236.86      226.17     23.46 o 
   4   3   6     4220.61     4168.17     77.49 o 
   5   3   6        3.92        1.31     13.98 o 
   6   3   6     6219.28     6064.48    103.12 o 
   7   3   6       13.02        6.67     21.63 o 
   8   3   6     2744.56     2724.47    133.49 o 
   9   3   6       66.42      108.65     34.33 o 
  10   3   6      123.98      107.03     38.59 o 
  11   3   6        7.56       44.10     33.47 o 
 -14   4   6       65.53       71.15     34.80 o 
 -13   4   6       16.88       17.70     29.88 o 
 -12   4   6       44.63       41.72    108.70 o 
 -11   4   6      312.64      210.32     56.56 o 
 -10   4   6      139.34      156.97     38.96 o 
  -9   4   6       70.55       32.59     27.31 o 
  -8   4   6     1832.51     1756.75     64.59 o 
  -7   4   6        2.07       -0.64     10.14 o 
  -6   4   6     9974.96     9556.50    207.95 o 
  -5   4   6      187.98      206.70     18.48 o 
  -4   4   6     8962.36     8841.63    124.42 o 
  -3   4   6      192.52      209.60     26.25 o 
  -2   4   6     1609.85     1454.94     50.93 o 
  -1   4   6        9.06       12.76     14.12 o 
   0   4   6        4.99        3.79     10.05 o 
   1   4   6       11.20       18.47     11.34 o 
   2   4   6     3846.28     3600.50     67.83 o 
   3   4   6       27.52       38.68     13.84 o 
   4   4   6     2574.15     2428.25     62.14 o 
   5   4   6      182.10      212.39     25.20 o 
   6   4   6     1727.09     1854.76     72.26 o 
   7   4   6        1.07       37.09     27.50 o 
   8   4   6      666.48      550.46     69.02 o 
   9   4   6       42.18       51.93     31.25 o 
  10   4   6      107.13      102.72     37.97 o 
  11   4   6       16.17      106.53     35.32 o 
 -14   5   6      143.63      149.03     41.20 o 
 -13   5   6      232.73      255.54     49.66 o 
 -12   5   6       72.94       88.14     33.92 o 
 -11   5   6     2326.04     2140.45    111.02 o 
 -10   5   6     2214.96     2142.77    118.91 o 
  -9   5   6      281.02      280.92     48.47 o 
  -8   5   6     7532.67     7322.89    176.72 o 
  -7   5   6       26.30       61.14     18.38 o 
  -6   5   6     9777.17     9975.31    145.60 o 
  -5   5   6      233.96      188.99     27.59 o 
  -4   5   6      696.11      623.32     41.48 o 
  -3   5   6        0.47       11.99     14.13 o 
  -2   5   6      776.97      678.68     41.41 o 
  -1   5   6       44.01       21.23     10.36 o 
   0   5   6     2446.18     2258.83     50.03 o 
   1   5   6       12.21       -1.54     13.63 o 
   2   5   6      264.26      249.68     24.32 o 
   3   5   6       24.67       32.06     14.44 o 
   4   5   6     1974.69     1839.99     56.12 o 
   5   5   6      314.91      306.73     36.77 o 
   6   5   6      753.61      708.87     53.75 o 
   7   5   6      308.50      304.65     49.36 o 
   8   5   6      299.57      382.98     59.20 o 
   9   5   6      451.76      389.90     60.39 o 
  10   5   6        4.89      -31.64     31.70 o 
 -14   6   6      159.74      211.95     47.74 o 
 -13   6   6       42.02       30.71    107.37 o 
 -12   6   6      417.22      332.49     57.20 o 
 -11   6   6      326.62      312.44     69.91 o 
 -10   6   6     4920.25     4842.22    161.92 o 
  -9   6   6      451.54      420.21     57.86 o 
  -8   6   6     7953.33     8250.74    214.84 o 
  -7   6   6        0.34       -2.20     15.17 o 
  -6   6   6     1399.34     1544.95     61.57 o 
  -5   6   6      197.30      159.92     26.45 o 
  -4   6   6      675.27      610.03     45.08 o 
  -3   6   6     1808.08     1861.63     63.78 o 
  -2   6   6      641.19      708.72     44.12 o 
  -1   6   6        7.51        3.68     15.25 o 
   0   6   6     6450.19     6205.48     86.80 o 
   1   6   6     1258.05     1277.70     43.64 o 
   2   6   6      824.74      832.18     38.63 o 
   3   6   6       59.57       50.29     15.55 o 
   4   6   6     4284.04     4351.74    136.08 o 
   5   6   6      770.44      685.02     54.06 o 
   6   6   6     1985.36     1914.57     98.20 o 
   7   6   6     1172.82     1162.32     92.90 o 
   8   6   6       60.89       23.19     29.57 o 
   9   6   6      273.54      210.44     69.68 o 
  10   6   6      254.22      212.08     45.26 o 
 -13   7   6       34.43      -37.93     27.25 o 
 -12   7   6     1029.86      948.92     94.73 o 
 -11   7   6      121.41       89.79     35.08 o 
 -10   7   6     3307.22     3290.46    148.35 o 
  -9   7   6     1852.87     1713.77    143.51 o 
  -8   7   6     4304.02     4173.51    141.71 o 
  -7   7   6      254.20      238.21     33.45 o 
  -6   7   6     2872.70     2705.12     83.11 o 
  -5   7   6      530.89      550.38     44.90 o 
  -4   7   6       85.13       57.71     19.48 o 
  -3   7   6     2523.65     2313.56     73.89 o 
  -2   7   6     1056.28     1059.52     53.68 o 
  -1   7   6      757.95      721.59     76.90 o 
   0   7   6     7545.19     7612.63    144.36 o 
   1   7   6      179.88      191.32     23.23 o 
   2   7   6     5665.14     5725.28     98.93 o 
   3   7   6       10.02        9.18     23.46 o 
   4   7   6     2080.65     1981.47     77.10 o 
   5   7   6     1038.62     1050.35     65.84 o 
   6   7   6      156.08      116.99     28.73 o 
   7   7   6      924.62     1137.36     93.45 o 
   8   7   6      345.26      402.35    131.15 o 
   9   7   6       27.83       -8.84     28.68 o 
 -13   8   6       15.79       16.04     30.73 o 
 -12   8   6     2231.38     2250.22    123.03 o 
 -11   8   6      161.71      149.64     41.54 o 
 -10   8   6     2165.58     1978.48    108.89 o 
  -9   8   6     1475.07     1268.16     94.26 o 
  -8   8   6     4156.71     3992.28    141.85 o 
  -7   8   6       53.15       33.47     19.89 o 
  -6   8   6     1095.24     1034.99     60.72 o 
  -5   8   6      163.03      198.55     38.65 o 
  -4   8   6        1.52       -5.88     13.31 o 
  -3   8   6     1267.79     1361.14     78.43 o 
  -2   8   6     2794.69     2652.69     81.24 o 
  -1   8   6      346.68      314.64     45.25 o 
   0   8   6     3725.69     3570.64    125.27 o 
   1   8   6       44.20       22.03     17.77 o 
   2   8   6     1126.27     1074.76     81.23 o 
   3   8   6       19.82       31.46     22.20 o 
   4   8   6      483.73      414.55     50.28 o 
   5   8   6      303.28      402.40     46.13 o 
   6   8   6       70.84      142.17     30.99 o 
   7   8   6      433.41      388.57     61.68 o 
   8   8   6      673.73      774.46    101.59 o 
 -13   9   6       10.31      -37.41     24.94 o 
 -12   9   6     1003.09      966.93     97.10 o 
 -11   9   6        4.84      -15.20     26.03 o 
 -10   9   6     1852.17     1935.10    109.35 o 
  -9   9   6       16.73       27.60     23.93 o 
  -8   9   6      838.94      882.36     81.82 o 
  -7   9   6        4.18      -18.92     24.91 o 
  -6   9   6     1075.87     1064.36     63.23 o 
  -5   9   6     1760.08     1634.68     69.96 o 
  -4   9   6       51.27       46.62     19.07 o 
  -3   9   6      382.29      371.78     40.27 o 
  -2   9   6     1137.43     1117.63     82.70 o 
  -1   9   6       16.50       14.43     18.98 o 
   0   9   6     3765.45     3602.10     97.63 o 
   1   9   6      546.24      517.19     65.21 o 
   2   9   6     1970.64     2216.27    182.21 o 
   3   9   6      118.50      179.39     40.10 o 
   4   9   6      145.49      118.02     34.24 o 
   5   9   6      132.97      123.93     39.81 o 
   6   9   6      253.66      254.88     48.34 o 
   7   9   6       82.72       97.25     52.42 o 
   8   9   6      753.52      589.91    109.14 o 
 -13  10   6        0.05       51.98     45.40 o 
 -12  10   6      354.33      385.29     63.07 o 
 -11  10   6      108.66       64.50     35.50 o 
 -10  10   6      350.81      340.90    103.13 o 
  -9  10   6      619.10      649.85     74.43 o 
  -8  10   6       10.13      -11.31     29.50 o 
  -7  10   6        4.81        2.18     21.56 o 
  -6  10   6        7.35        9.33     18.24 o 
  -5  10   6      764.55      790.54     58.63 o 
  -4  10   6      826.80      891.38     76.47 o 
  -3  10   6        7.88       -1.19     15.62 o 
  -2  10   6     1954.28     1895.10     75.69 o 
  -1  10   6       75.19       48.43     26.25 o 
   0  10   6     3200.75     2980.58    125.31 o 
   1  10   6      644.13      596.69     71.87 o 
   2  10   6       78.47       46.58     50.87 o 
   3  10   6       78.92       48.59     29.67 o 
   4  10   6       23.57       28.57     28.41 o 
   5  10   6      142.53      102.48     42.02 o 
   6  10   6      380.18      382.56     61.61 o 
   7  10   6       21.79      -29.02     47.81 o 
 -12  11   6      564.52      493.89     84.67 o 
 -11  11   6      531.45      473.78     68.53 o 
 -10  11   6       36.20       54.12     30.46 o 
  -9  11   6     1202.86     1147.04     97.30 o 
  -8  11   6      245.27      253.65     94.12 o 
  -7  11   6      361.02      426.79     48.75 o 
  -6  11   6      339.34      371.36     43.68 o 
  -5  11   6        0.57       10.01     18.20 o 
  -4  11   6     2975.68     3154.44    101.96 o 
  -3  11   6      596.52      615.01     53.84 o 
  -2  11   6     2206.07     1850.05    101.53 o 
  -1  11   6       19.69      -22.76     24.39 o 
   0  11   6      589.68      563.28     69.74 o 
   1  11   6      678.96      677.31     76.58 o 
   2  11   6        4.50       19.25     28.14 o 
   3  11   6      207.82      201.18     44.42 o 
   4  11   6       76.21       59.53     35.48 o 
   5  11   6      203.93      283.85     53.11 o 
   6  11   6      144.96      141.96     60.07 o 
 -11  12   6      451.85      506.49     70.30 o 
 -10  12   6       58.11      140.44     53.12 o 
  -9  12   6      530.31      582.48     73.72 o 
  -8  12   6      701.32      697.85     97.13 o 
  -7  12   6      225.72      253.57     38.89 o 
  -6  12   6     1737.57     1674.15     80.62 o 
  -5  12   6       17.02       20.90     34.93 o 
  -4  12   6     1222.04     1215.43     82.07 o 
  -3  12   6      385.46      368.72     43.22 o 
  -2  12   6      691.33      693.69     75.98 o 
  -1  12   6       75.10       82.98     35.15 o 
   0  12   6        0.96       -5.86     25.87 o 
   1  12   6      977.44     1018.24    138.70 o 
   2  12   6       94.21      165.24     45.88 o 
   3  12   6      822.98     1006.77    177.34 o 
   4  12   6      279.52      369.41     59.44 o 
   5  12   6      318.59      287.87     53.99 o 
 -11  13   6      207.26      193.10     59.91 o 
 -10  13   6       59.02      -19.62    103.39 o 
  -9  13   6      194.05      189.56     47.61 o 
  -8  13   6     1983.41     1840.10    107.65 o 
  -7  13   6       36.27       75.36     24.15 o 
  -6  13   6     2374.58     2331.52     94.80 o 
  -5  13   6       90.46       69.85     24.63 o 
  -4  13   6      959.45     1089.90     96.69 o 
  -3  13   6      404.46      358.10     58.90 o 
  -2  13   6      160.39      238.70     48.51 o 
  -1  13   6      595.37      609.65    137.47 o 
   0  13   6       92.41      113.83     38.85 o 
   1  13   6     1266.72     1238.64    108.04 o 
   2  13   6      111.62      170.27     46.48 o 
   3  13   6      436.19      440.05     66.44 o 
   4  13   6      551.16      641.33     78.69 o 
 -10  14   6      257.54      264.35     46.63 o 
  -9  14   6      130.15      124.25     45.62 o 
  -8  14   6     1268.26     1391.22    112.24 o 
  -7  14   6       74.32      166.25     32.36 o 
  -6  14   6     1098.95     1088.55     77.66 o 
  -5  14   6        0.07       23.21     30.55 o 
  -4  14   6     1006.77      907.53    152.77 o 
  -3  14   6       66.86      101.05     37.78 o 
  -2  14   6       82.45       16.03     37.18 o 
  -1  14   6      948.25      832.76     90.82 o 
   0  14   6        0.07      -17.52     49.23 o 
   1  14   6      632.37      721.22     85.13 o 
   2  14   6      106.09      185.77     57.32 o 
   3  14   6      142.16      169.51     50.34 o 
  -9  15   6       96.09       35.98     29.14 o 
  -8  15   6      257.34      290.24     51.12 o 
  -7  15   6       18.51       30.83     24.59 o 
  -6  15   6      674.33      644.74    121.98 o 
  -5  15   6      411.73      408.76     64.79 o 
  -4  15   6      496.53      454.93     68.80 o 
  -3  15   6      277.44      353.89    125.27 o 
  -2  15   6       57.87      149.44     43.50 o 
  -1  15   6      801.51      683.84     84.64 o 
   0  15   6      117.23      180.72     49.05 o 
   1  15   6       50.47       44.29     68.39 o 
  -7  16   6      122.52      119.76     64.06 o 
  -6  16   6      626.39      627.67     83.85 o 
  -5  16   6      742.24      742.98     87.64 o 
  -4  16   6       57.92      108.47     87.01 o 
  -3  16   6      679.01      627.92     82.21 o 
  -2  16   6        1.52      -54.12     47.17 o 
  -1  16   6       86.58       72.39     80.21 o 
  -1 -19   7       84.90      148.36     39.26 o 
   0 -19   7      112.68      205.76     71.93 o 
   1 -19   7       26.46       65.51     44.96 o 
   2 -19   7      297.64      276.21     71.01 o 
   3 -19   7       49.14      189.13     57.04 o 
   4 -19   7      629.30      492.21     93.78 o 
   5 -19   7      176.12      120.97     57.67 o 
  -3 -18   7      259.67      252.82     54.19 o 
  -2 -18   7       91.75      112.73     43.19 o 
  -1 -18   7      283.97      343.84     55.64 o 
   0 -18   7      311.79      336.18     56.48 o 
   1 -18   7       28.50       42.18     28.83 o 
   2 -18   7      702.17      652.10     76.96 o 
   3 -18   7      237.50      283.79     67.60 o 
   4 -18   7      430.70      522.95     94.98 o 
   5 -18   7      245.60      329.13     71.58 o 
  -4 -17   7        1.06      -34.76     23.17 o 
  -3 -17   7      232.11      302.66     46.85 o 
  -2 -17   7      377.92      324.40     43.31 o 
  -1 -17   7        2.81      -24.37     54.81 o 
   0 -17   7      933.45     1040.12     75.35 o 
   1 -17   7       87.19      109.17     30.49 o 
   2 -17   7     1199.93     1264.16     97.42 o 
   3 -17   7      673.46      681.72     72.84 o 
   4 -17   7      270.26      442.96     83.66 o 
   5 -17   7      516.26      489.69     84.67 o 
   8 -17   7      867.61     1067.39    134.12 o 
   9 -17   7       73.80       74.30     42.11 o 
  -5 -16   7      154.11      227.89     38.33 o 
  -4 -16   7       62.30       53.68     37.95 o 
  -3 -16   7       12.35       -5.41     27.85 o 
  -2 -16   7      791.12      898.53     83.92 o 
  -1 -16   7      193.74      212.11     34.99 o 
   0 -16   7     1899.86     2003.00    120.61 o 
   1 -16   7      218.34      262.44     37.72 o 
   2 -16   7      852.04      891.58     65.19 o 
   3 -16   7      531.56      590.13     55.12 o 
   4 -16   7        4.86       21.43     28.90 o 
   5 -16   7      144.46      152.52     46.86 o 
   6 -16   7      762.01      949.46    115.40 o 
   7 -16   7      399.62      321.61     72.28 o 
   8 -16   7      781.52      808.95    120.33 o 
   9 -16   7      153.16       43.69     40.22 o 
  10 -16   7      757.72      693.74    111.04 o 
  -7 -15   7      242.80      427.28     50.61 o 
  -6 -15   7        0.78      -33.86     22.58 o 
  -5 -15   7       25.80       41.38     25.18 o 
  -4 -15   7      724.71      673.50     62.72 o 
  -3 -15   7       16.50       14.92     45.25 o 
  -2 -15   7      270.73      289.57     41.41 o 
  -1 -15   7      675.19      651.84     57.81 o 
   0 -15   7     1056.77     1096.56     71.13 o 
   1 -15   7      372.35      419.25     46.38 o 
   2 -15   7        0.23       10.81     19.46 o 
   3 -15   7      296.53      263.30     36.71 o 
   4 -15   7       95.57       95.66     23.63 o 
   5 -15   7      159.38      168.71     27.34 o 
   6 -15   7     1074.63     1148.80     98.23 o 
   7 -15   7      452.97      408.57     59.32 o 
   8 -15   7      501.15      533.06     99.97 o 
   9 -15   7        7.78        0.06     40.60 o 
  10 -15   7      564.33      405.58     86.63 o 
  11 -15   7       85.96      101.43     48.25 o 
  -7 -14   7       58.38       43.64     26.23 o 
  -6 -14   7      366.79      376.62     46.76 o 
  -5 -14   7       28.99      -19.72     26.00 o 
  -4 -14   7     1219.65     1205.13     76.79 o 
  -3 -14   7      108.43      108.57     29.72 o 
  -2 -14   7      120.33      152.23     43.71 o 
  -1 -14   7      404.40      507.53     50.36 o 
   0 -14   7      375.03      406.12     44.25 o 
   1 -14   7      521.71      418.93     44.61 o 
   2 -14   7       30.38       19.69     18.30 o 
   3 -14   7     1094.78     1218.35     61.80 o 
   4 -14   7       63.72       84.34     18.29 o 
   5 -14   7      387.21      383.23     39.21 o 
   6 -14   7     1352.01     1409.28     89.27 o 
   7 -14   7       62.83       76.63     29.81 o 
   8 -14   7      887.45      850.08    126.09 o 
   9 -14   7      497.66      378.72     56.66 o 
  10 -14   7      603.89      574.74    104.08 o 
  11 -14   7      398.30      434.67     91.31 o 
  -8 -13   7      172.13      171.36     33.85 o 
  -7 -13   7       45.27       42.25     25.97 o 
  -6 -13   7     1062.44     1043.62     75.66 o 
  -5 -13   7       99.14      104.97     26.82 o 
  -4 -13   7     1340.80     1240.77     90.89 o 
  -3 -13   7      409.11      401.76     46.40 o 
  -2 -13   7     1375.15     1367.71     71.21 o 
  -1 -13   7     1526.26     1530.32     69.32 o 
   0 -13   7        5.21       -7.12     15.64 o 
   1 -13   7     5385.26     5765.58    126.72 o 
   2 -13   7      622.43      673.85     50.97 o 
   3 -13   7     2344.39     2163.25     63.96 o 
   4 -13   7      674.00      650.93     42.18 o 
   5 -13   7       62.91       94.57     19.20 o 
   6 -13   7      861.18      972.66     68.59 o 
   7 -13   7      725.14      753.24     56.99 o 
   8 -13   7     1076.00     1178.41    127.54 o 
   9 -13   7     1335.71     1245.65    121.92 o 
  10 -13   7      359.18      413.97     57.64 o 
  11 -13   7      749.89      770.87     82.01 o 
  -9 -12   7      116.94       65.52     44.61 o 
  -8 -12   7      629.23      621.28     61.01 o 
  -7 -12   7        0.96       24.20     21.40 o 
  -6 -12   7     1981.12     1849.91     83.91 o 
  -5 -12   7       63.78      104.37     27.84 o 
  -4 -12   7      733.26      641.32     55.62 o 
  -3 -12   7      697.71      663.83     76.43 o 
  -2 -12   7       11.41       40.71     19.29 o 
  -1 -12   7     2304.29     2289.52     79.77 o 
   0 -12   7     3269.15     3530.26     96.29 o 
   1 -12   7     5873.10     5475.24    117.76 o 
   2 -12   7     1681.76     1713.46     54.38 o 
   3 -12   7     1788.04     1989.65     59.23 o 
   4 -12   7     1789.43     1830.03     58.18 o 
   5 -12   7      207.33      170.79     28.28 o 
   6 -12   7      134.65      160.30     26.88 o 
   7 -12   7     2406.45     2244.09     82.26 o 
   8 -12   7      758.29      721.61     56.91 o 
   9 -12   7     1016.79      939.49     85.53 o 
  10 -12   7       36.43       70.23     29.98 o 
  11 -12   7      749.58      863.12     89.22 o 
  12 -12   7      289.71      348.56     56.80 o 
 -10 -11   7      297.42      354.18     59.92 o 
  -9 -11   7      210.56      285.72     52.54 o 
  -8 -11   7      600.01      577.31    107.35 o 
  -7 -11   7       65.32       47.26     22.12 o 
  -6 -11   7      999.49      989.17     67.48 o 
  -5 -11   7        5.01       -1.56     19.21 o 
  -4 -11   7      987.12      903.18     61.01 o 
  -3 -11   7     2261.36     2109.36     77.83 o 
  -2 -11   7     1000.61      981.00     58.19 o 
  -1 -11   7     2744.32     2849.35     85.31 o 
   0 -11   7      683.48      654.24     46.68 o 
   1 -11   7     5626.84     5270.99     99.07 o 
   2 -11   7     3977.78     3842.20     77.43 o 
   3 -11   7      779.42      722.17     39.86 o 
   4 -11   7     5188.40     4967.79     90.61 o 
   5 -11   7       68.89       69.52     19.77 o 
   6 -11   7     2102.85     1809.73     80.89 o 
   7 -11   7     4292.32     4260.29    150.89 o 
   8 -11   7       45.56       40.03     21.10 o 
   9 -11   7     1373.09     1401.85     73.13 o 
  10 -11   7      302.60      444.94     63.74 o 
  11 -11   7      535.31      502.27     67.47 o 
  12 -11   7      578.20      564.84     71.38 o 
 -10 -10   7       89.80       66.28     38.10 o 
  -9 -10   7      226.64      250.64     47.64 o 
  -8 -10   7      615.47      647.93     98.90 o 
  -7 -10   7       48.79       55.33     37.83 o 
  -6 -10   7      486.22      503.08     50.25 o 
  -5 -10   7      272.83      294.08     36.03 o 
  -4 -10   7     1424.89     1351.90     75.66 o 
  -3 -10   7     3514.15     3172.78    109.81 o 
  -2 -10   7      440.67      399.44     39.52 o 
  -1 -10   7     3579.24     3306.12     87.43 o 
   0 -10   7     1679.64     1716.39     48.35 o 
   1 -10   7     1167.82     1073.96     40.27 o 
   2 -10   7     7783.31     7752.14    104.51 o 
   3 -10   7        2.55      -13.61     10.79 o 
   4 -10   7     4279.45     3980.44     78.00 o 
   5 -10   7       69.62       87.66     17.92 o 
   6 -10   7      902.90      997.34     65.81 o 
   7 -10   7     1429.97     1340.69     64.98 o 
   8 -10   7       69.86      100.07     24.23 o 
   9 -10   7     1130.55      993.45     66.29 o 
  10 -10   7      280.18      181.05     42.90 o 
  11 -10   7      805.65      948.24     92.57 o 
  12 -10   7      178.53      145.18     60.67 o 
 -11  -9   7       42.21      -33.50     47.46 o 
 -10  -9   7       25.31       59.89     32.96 o 
  -9  -9   7        0.34        2.53     76.67 o 
  -8  -9   7     1258.03     1137.98     72.56 o 
  -7  -9   7      948.60      978.10     65.55 o 
  -6  -9   7      390.93      427.83     48.75 o 
  -5  -9   7     1645.98     1690.35     69.87 o 
  -4  -9   7      339.41      257.10     44.88 o 
  -3  -9   7     6680.74     6339.48    121.04 o 
  -2  -9   7      199.68      234.55     29.66 o 
  -1  -9   7      343.49      342.88     26.27 o 
   0  -9   7     3847.59     3717.89     83.82 o 
   1  -9   7     2471.16     2591.13     57.26 o 
   2  -9   7     3537.19     3727.32     69.12 o 
   3  -9   7     1021.57      982.28     38.35 o 
   4  -9   7     5798.85     5375.49     86.10 o 
   5  -9   7     1866.84     1810.42     52.36 o 
   6  -9   7      370.35      316.96     44.36 o 
   7  -9   7      360.10      354.08     38.66 o 
   8  -9   7        1.05        1.05     15.79 o 
   9  -9   7     2266.88     2267.70     86.44 o 
  10  -9   7      369.65      472.26     50.36 o 
  11  -9   7      560.07      572.79     73.17 o 
  12  -9   7      242.94      288.69     54.01 o 
 -11  -8   7        6.75       -8.65     28.70 o 
 -10  -8   7      279.22      303.08     56.13 o 
  -9  -8   7      636.40      654.99     77.06 o 
  -8  -8   7     1082.44     1003.53     66.01 o 
  -7  -8   7     3880.09     3703.25    106.44 o 
  -6  -8   7      195.93      182.66     29.19 o 
  -5  -8   7     2694.63     2531.75     81.29 o 
  -4  -8   7      165.70      256.89     32.17 o 
  -3  -8   7     5247.81     4921.65    102.56 o 
  -2  -8   7     1910.57     2134.91     46.92 o 
  -1  -8   7       23.02       43.88     11.94 o 
   0  -8   7     2151.67     2252.64     69.11 o 
   1  -8   7     1911.68     1951.25     47.03 o 
   2  -8   7     2773.14     2494.91     55.12 o 
   3  -8   7     1004.97      918.88     35.93 o 
   4  -8   7        0.85       16.90     11.81 o 
   5  -8   7     3331.61     3314.83     67.73 o 
   6  -8   7      772.65      741.24     81.76 o 
   7  -8   7     2123.80     2253.12     76.74 o 
   8  -8   7       49.20      105.20     31.98 o 
   9  -8   7     1390.83     1458.25     72.43 o 
  10  -8   7       42.14       30.41     23.52 o 
  11  -8   7       93.23      134.52     31.43 o 
  12  -8   7      280.10      359.63     59.13 o 
  13  -8   7      127.57       17.10     96.31 o 
 -12  -7   7      535.06      472.11     95.93 o 
 -11  -7   7       45.65       83.34     38.25 o 
 -10  -7   7      868.58      760.84     84.77 o 
  -9  -7   7     1534.11     1569.68    110.28 o 
  -8  -7   7      512.09      592.23     52.54 o 
  -7  -7   7     5763.20     5347.15    123.43 o 
  -6  -7   7      759.00      753.20     52.01 o 
  -5  -7   7     3057.36     3045.74     86.36 o 
  -4  -7   7     2385.00     2353.12     71.61 o 
  -3  -7   7     3456.66     3373.14     57.60 o 
  -2  -7   7      684.44      718.43     28.51 o 
  -1  -7   7       68.11      105.97     14.77 o 
   0  -7   7     4109.34     3776.70     61.14 o 
   1  -7   7     4936.86     4506.13     66.06 o 
   2  -7   7        1.58       21.13     10.37 o 
   3  -7   7     3150.96     3243.53     59.40 o 
   4  -7   7      343.44      386.48     41.15 o 
   5  -7   7     8284.40     7880.57     99.66 o 
   6  -7   7     2295.89     2194.56     70.15 o 
   7  -7   7     1677.04     1689.44     66.56 o 
   8  -7   7        5.71       50.37     20.81 o 
   9  -7   7       41.73       30.55     20.25 o 
  10  -7   7       14.21       34.86     25.80 o 
  11  -7   7      435.02      516.28     53.49 o 
  12  -7   7      249.69      241.47     49.44 o 
  13  -7   7      850.08      902.95     95.75 o 
 -12  -6   7      662.45      605.48     82.07 o 
 -11  -6   7      380.91      505.05     71.77 o 
 -10  -6   7     1571.34     1695.93    108.50 o 
  -9  -6   7     2163.07     2357.79    188.47 o 
  -8  -6   7       62.80       62.12     34.26 o 
  -7  -6   7     3658.87     3450.67    105.92 o 
  -6  -6   7     1542.04     1596.01     63.85 o 
  -5  -6   7     4274.87     3983.55     92.84 o 
  -4  -6   7     5927.52     6112.85     81.46 o 
  -3  -6   7     1323.34     1307.96     37.11 o 
  -2  -6   7       57.21       86.82     13.77 o 
  -1  -6   7       19.89       54.35     14.56 o 
   0  -6   7      265.44      257.76     19.16 o 
   1  -6   7    16982.89    17938.73    124.04 o 
   2  -6   7     2816.15     2924.97     57.48 o 
   3  -6   7    19816.34    20089.04    143.22 o 
   4  -6   7      792.68      832.18     32.81 o 
   5  -6   7    13172.21    12933.08    145.47 o 
   6  -6   7      228.50      224.35     29.01 o 
   7  -6   7     3008.20     2941.82     85.86 o 
   8  -6   7      225.20      240.59     33.35 o 
   9  -6   7       29.85        6.94     18.15 o 
  10  -6   7       12.09       -9.81     21.92 o 
  11  -6   7     1417.23     1288.08     82.34 o 
  12  -6   7       28.44      132.61     30.04 o 
  13  -6   7     1113.83     1063.31    104.76 o 
 -12  -5   7      470.80      578.67     77.61 o 
 -11  -5   7      441.67      499.13     70.42 o 
 -10  -5   7      499.88      496.25     69.21 o 
  -9  -5   7     1269.23     1307.31    177.09 o 
  -8  -5   7      272.33      292.40     35.69 o 
  -7  -5   7     3498.90     3549.31     99.45 o 
  -6  -5   7      361.05      387.12     28.22 o 
  -5  -5   7     4428.52     4280.46     72.17 o 
  -4  -5   7     7077.09     6982.76     87.53 o 
  -3  -5   7     1203.90     1041.59     33.20 o 
  -2  -5   7      333.79      444.98     23.11 o 
  -1  -5   7     3791.56     3569.38     53.30 o 
   0  -5   7     5846.56     5455.32     61.51 o 
   1  -5   7    25972.37    26908.18    143.06 o 
   2  -5   7     2590.39     2440.01     44.04 o 
   3  -5   7    23278.03    24541.86    154.22 o 
   4  -5   7      146.42      127.64     17.00 o 
   5  -5   7     6958.98     6632.76     87.74 o 
   6  -5   7     4551.02     4391.50     97.35 o 
   7  -5   7      717.25      876.34     54.17 o 
   8  -5   7     1066.98     1076.82     60.11 o 
   9  -5   7      352.85      349.53     43.54 o 
  10  -5   7       11.99       28.53     21.70 o 
  11  -5   7      989.30     1086.47     76.22 o 
  12  -5   7      191.46      185.90     36.96 o 
  13  -5   7      893.71      790.11     88.17 o 
 -13  -4   7      100.46       43.52     64.82 o 
 -12  -4   7       74.32      102.11     46.41 o 
 -11  -4   7      414.15      264.50     53.35 o 
 -10  -4   7      136.94      132.08     46.19 o 
  -9  -4   7     2313.74     2289.52    109.44 o 
  -8  -4   7        7.18       24.74     16.79 o 
  -7  -4   7     3779.56     3871.32     76.66 o 
  -6  -4   7      326.54      303.15     25.33 o 
  -5  -4   7     1767.20     1635.99     56.42 o 
  -4  -4   7     1033.95     1155.54     39.23 o 
  -3  -4   7     1519.35     1499.60     39.12 o 
  -2  -4   7     5211.63     5142.01     66.00 o 
  -1  -4   7     1280.80     1208.45     30.00 o 
   0  -4   7     2517.19     2666.24     59.23 o 
   1  -4   7    12430.38    11665.06    123.42 o 
   2  -4   7      724.68      875.20     26.28 o 
   3  -4   7    10222.54    10582.22     97.67 o 
   4  -4   7      589.16      535.38     31.88 o 
   5  -4   7     2945.65     2760.00     56.27 o 
   6  -4   7     2642.10     2830.38    103.26 o 
   7  -4   7      228.25      245.17     32.92 o 
   8  -4   7      105.10      101.64     29.81 o 
   9  -4   7      917.86      899.49     63.32 o 
  10  -4   7       29.37       25.81     21.35 o 
  11  -4   7     1393.33     1441.71     85.96 o 
  12  -4   7       63.57       19.47     36.17 o 
 -13  -3   7      547.83      358.41     66.51 o 
 -12  -3   7        8.21       33.39     37.09 o 
 -11  -3   7     1096.40     1181.94     97.16 o 
 -10  -3   7        0.49       18.26     36.80 o 
  -9  -3   7     3728.18     3510.36    211.17 o 
  -8  -3   7      113.23       69.89     16.71 o 
  -7  -3   7     2737.42     2968.32     85.13 o 
  -6  -3   7       46.24       40.74     14.42 o 
  -5  -3   7       70.50       48.27     12.92 o 
  -4  -3   7     5947.20     6298.53     88.30 o 
  -3  -3   7     1408.14     1498.23     38.40 o 
  -2  -3   7     2120.05     2136.91     52.29 o 
  -1  -3   7     7935.07     7446.57     67.40 o 
   0  -3   7      221.31      226.29     22.97 o 
   1  -3   7     3267.83     3566.11     68.16 o 
   2  -3   7     1104.95      870.79     26.77 o 
   3  -3   7     7197.09     7171.10     80.71 o 
   4  -3   7     1882.71     1767.75     44.01 o 
   5  -3   7      209.76      225.06     21.37 o 
   6  -3   7      828.85      829.19     49.23 o 
   7  -3   7      113.09      146.45     27.25 o 
   8  -3   7       60.69       67.63     23.30 o 
   9  -3   7     1347.15     1466.64     75.40 o 
  10  -3   7        6.35       14.71     30.89 o 
  11  -3   7     1619.97     1711.43     85.45 o 
  12  -3   7        2.50       36.00     43.01 o 
 -13  -2   7     1434.23     1566.83    119.30 o 
 -12  -2   7        0.07       10.57     54.29 o 
 -11  -2   7     1711.01     1729.08    105.88 o 
 -10  -2   7      560.87      666.28     72.33 o 
  -9  -2   7     2516.02     2519.20     97.18 o 
  -8  -2   7       71.08      102.34     18.35 o 
  -7  -2   7       37.17       10.95     10.73 o 
  -6  -2   7      375.26      405.98     33.51 o 
  -5  -2   7     1009.10      957.54     35.26 o 
  -4  -2   7     4165.87     4165.33     66.16 o 
  -3  -2   7    15607.42    16679.18    123.57 o 
  -2  -2   7     1532.63     1367.24     33.29 o 
  -1  -2   7     3533.89     4048.26     55.89 o 
   0  -2   7       15.40       10.18     15.31 o 
   1  -2   7     6831.59     6640.40     85.50 o 
   2  -2   7      483.49      538.55     23.73 o 
   3  -2   7     1555.85     1542.28     40.02 o 
   4  -2   7       85.19      100.07     15.25 o 
   5  -2   7      556.42      580.19     31.77 o 
   6  -2   7        2.34        3.63     15.89 o 
   7  -2   7      614.98      704.57     50.65 o 
   8  -2   7        6.96      -31.35     20.90 o 
   9  -2   7     1656.17     1672.90     75.89 o 
  10  -2   7      104.12      125.90     57.10 o 
  11  -2   7     1545.59     1745.69     86.81 o 
  12  -2   7      214.84      272.22     52.51 o 
 -13  -1   7     1584.16     1668.54    119.75 o 
 -12  -1   7       47.70       39.85     33.84 o 
 -11  -1   7     1644.82     1569.09    131.91 o 
 -10  -1   7      494.56      524.76     60.92 o 
  -9  -1   7      781.43      958.28     58.00 o 
  -8  -1   7       32.72       54.39     14.48 o 
  -7  -1   7     1650.50     1522.81     47.47 o 
  -6  -1   7      170.97      144.11     18.15 o 
  -5  -1   7    10625.68    10843.65    112.05 o 
  -4  -1   7     1049.79      797.91     32.14 o 
  -3  -1   7    16199.44    17533.86    151.49 o 
  -2  -1   7      722.50      706.20     25.78 o 
  -1  -1   7    11756.05    11397.62     88.55 o 
   0  -1   7       25.44       13.38      8.57 o 
   1  -1   7     7744.30     8680.34    126.73 o 
   2  -1   7      246.26      322.53     20.95 o 
   3  -1   7      206.89      232.52     20.68 o 
   4  -1   7       26.84       30.11     12.23 o 
   5  -1   7      543.26      579.42     32.35 o 
   6  -1   7      252.41      244.59     29.94 o 
   7  -1   7     2458.83     2396.17     79.46 o 
   8  -1   7        0.42       18.19     18.71 o 
   9  -1   7     1526.08     1305.18     73.50 o 
  10  -1   7      282.80      326.17     52.97 o 
  11  -1   7      464.04      330.45     59.26 o 
  12  -1   7      116.66       11.70     88.88 o 
 -14   0   7        6.55       34.81    118.15 o 
 -13   0   7     2300.33     2305.96    130.83 o 
 -12   0   7      161.51      208.95     43.56 o 
 -11   0   7     1319.77     1291.40     71.21 o 
 -10   0   7      559.13      551.30     78.70 o 
  -9   0   7       32.43       11.66     16.43 o 
  -8   0   7     1815.72     1632.93     63.68 o 
  -7   0   7     1185.67     1113.35     40.97 o 
  -6   0   7     2552.41     3068.34     63.42 o 
  -5   0   7     4292.89     3785.29     66.52 o 
  -4   0   7      301.43      379.55     23.93 o 
  -3   0   7     9684.42     8702.07     98.28 o 
  -2   0   7     4427.30     4612.40     60.38 o 
  -1   0   7    14986.21    16418.10    120.51 o 
   0   0   7        3.94        6.97      9.25 o 
   1   0   7     8670.36     8946.19     88.12 o 
   2   0   7      442.64      517.97     26.16 o 
   3   0   7       78.82       43.16     12.92 o 
   4   0   7      138.58      211.41     22.43 o 
   5   0   7     2504.52     2309.32     57.60 o 
   6   0   7      244.79      295.99     38.52 o 
   7   0   7     4422.36     4209.01    111.29 o 
   8   0   7       17.76       25.68     31.59 o 
   9   0   7     2299.40     2589.48     94.23 o 
  10   0   7        4.87       29.14     30.06 o 
  11   0   7      180.84      234.89     53.57 o 
  12   0   7        4.81       29.57     32.57 o 
 -13   1   7      930.95     1033.87     95.28 o 
 -12   1   7      625.22      630.04     58.44 o 
 -11   1   7       54.68       41.31     35.39 o 
 -10   1   7     1683.64     1558.15     69.74 o 
  -9   1   7       25.79       94.49     22.10 o 
  -8   1   7       87.13      116.04     33.18 o 
  -7   1   7       17.68       36.49     12.85 o 
  -6   1   7     1925.51     1947.36     50.73 o 
  -5   1   7     2330.70     2182.00     78.80 o 
  -4   1   7       74.01       80.14     13.69 o 
  -3   1   7     5198.26     5143.44     66.42 o 
  -2   1   7     1342.05     1376.18     34.15 o 
  -1   1   7    19088.99    20549.91    141.50 o 
   0   1   7      304.85      344.52     21.05 o 
   1   1   7      189.42      186.24     18.90 o 
   2   1   7       93.35      132.22     17.43 o 
   3   1   7     4515.82     4514.61     74.15 o 
   4   1   7      523.33      584.98     33.43 o 
   5   1   7     7418.40     7282.65    104.98 o 
   6   1   7      162.72      162.14     27.38 o 
   7   1   7     5291.51     5563.03    149.84 o 
   8   1   7       49.24       83.98     34.47 o 
   9   1   7     1469.07     1572.71    104.43 o 
  10   1   7       15.65      -27.55     57.26 o 
  11   1   7        8.03      -22.88     53.43 o 
 -14   2   7        0.25      -28.08     47.99 o 
 -13   2   7      136.64      173.30     73.86 o 
 -12   2   7      262.34      263.38     38.68 o 
 -11   2   7      160.10      173.02     32.01 o 
 -10   2   7        2.17       13.75     17.45 o 
  -9   2   7      797.72      707.33     51.55 o 
  -8   2   7        6.03      -11.99     12.72 o 
  -7   2   7     1018.72     1088.24     41.85 o 
  -6   2   7      136.49      165.21     19.38 o 
  -5   2   7     9651.61     9994.40    105.68 o 
  -4   2   7     1668.76     1887.17     42.42 o 
  -3   2   7     1075.52      948.77     29.20 o 
  -2   2   7     1181.48     1042.45     29.34 o 
  -1   2   7     5274.20     5594.16     67.71 o 
   0   2   7       50.21       40.09     11.86 o 
   1   2   7       24.00       16.42     11.27 o 
   2   2   7      746.05      805.14     33.73 o 
   3   2   7     8229.27     7970.82    101.82 o 
   4   2   7       75.99       66.79     16.37 o 
   5   2   7     5066.38     5064.97    101.47 o 
   6   2   7      347.82      351.76     38.86 o 
   7   2   7     2198.57     2058.54     76.82 o 
   8   2   7       80.39      101.69     33.85 o 
   9   2   7      259.34      294.69     52.58 o 
  10   2   7       34.80        0.92    110.56 o 
  11   2   7       32.58       97.13     37.56 o 
 -14   3   7        2.81       -5.46     33.85 o 
 -13   3   7       66.88       24.64     27.43 o 
 -12   3   7       15.79       47.70     29.03 o 
 -11   3   7        4.71        1.08     24.14 o 
 -10   3   7      557.85      613.86     67.93 o 
  -9   3   7     1740.63     1795.81     81.74 o 
  -8   3   7        1.42      -14.65     12.52 o 
  -7   3   7     4009.48     4103.94     76.57 o 
  -6   3   7      223.45      257.66     23.10 o 
  -5   3   7     6620.02     6497.77     83.46 o 
  -4   3   7      159.06      233.37     29.45 o 
  -3   3   7      113.18      119.20     21.14 o 
  -2   3   7      153.83      148.93     13.07 o 
  -1   3   7      662.34      717.71     27.11 o 
   0   3   7      923.35      959.24     33.20 o 
   1   3   7     2542.07     2302.65     51.95 o 
   2   3   7      342.16      356.90     26.98 o 
   3   3   7     2759.71     2372.21     58.98 o 
   4   3   7        0.03       -0.42     13.37 o 
   5   3   7     1711.90     1783.13     56.30 o 
   6   3   7      638.24      615.72     52.12 o 
   7   3   7      288.59      381.04     54.02 o 
   8   3   7       24.27       88.24     32.81 o 
   9   3   7       22.09       23.48     35.82 o 
  10   3   7        1.27       16.55     31.52 o 
  11   3   7       25.25       22.68     29.78 o 
 -14   4   7        1.48      -41.40     27.60 o 
 -13   4   7        4.61      -26.38     27.45 o 
 -12   4   7      308.81      373.99     59.38 o 
 -11   4   7      123.90      242.11     60.52 o 
 -10   4   7       94.82      165.35     39.75 o 
  -9   4   7     4837.59     4853.85    150.78 o 
  -8   4   7        3.46        3.23     25.23 o 
  -7   4   7     4252.45     4273.27     97.00 o 
  -6   4   7        0.50      -21.73     22.18 o 
  -5   4   7     3331.01     3276.87     83.90 o 
  -4   4   7      378.14      343.29     33.09 o 
  -3   4   7     1208.12     1257.35     50.52 o 
  -2   4   7      312.02      330.27     31.42 o 
  -1   4   7     7142.48     6980.53     78.23 o 
   0   4   7     1812.02     1858.92     45.56 o 
   1   4   7     3292.33     3163.36     63.30 o 
   2   4   7       34.35       21.16     12.79 o 
   3   4   7     1659.57     1643.54     51.31 o 
   4   4   7      542.13      465.97     34.61 o 
   5   4   7      496.19      566.92     38.51 o 
   6   4   7       12.09        9.21     17.23 o 
   7   4   7       12.60       17.41     56.63 o 
   8   4   7       69.45       53.79     33.40 o 
   9   4   7       96.56      131.47     39.16 o 
  10   4   7      102.95      123.02     39.82 o 
 -14   5   7        3.97        4.37     32.04 o 
 -13   5   7      137.22      110.46     40.51 o 
 -12   5   7      549.69      550.11     71.18 o 
 -11   5   7     1539.44     1598.65    179.68 o 
 -10   5   7       21.97       67.84     35.98 o 
  -9   5   7     4115.68     3938.20    138.04 o 
  -8   5   7       22.68       -1.47     20.59 o 
  -7   5   7     7704.83     7696.49    134.96 o 
  -6   5   7       39.89       26.79     15.44 o 
  -5   5   7      497.74      446.10     39.74 o 
  -4   5   7       14.71        9.23     16.08 o 
  -3   5   7     2953.91     3040.41     79.08 o 
  -2   5   7     1000.24     1010.73     47.15 o 
  -1   5   7    11718.50    11954.98    106.87 o 
   0   5   7      926.97      939.94     36.04 o 
   1   5   7     5259.99     5265.01     84.55 o 
   2   5   7     1334.52     1308.89     46.09 o 
   3   5   7     1839.35     1621.22     56.51 o 
   4   5   7       75.77      105.86     19.93 o 
   5   5   7     1354.41     1317.44     71.14 o 
   6   5   7      579.11      683.18     91.04 o 
   7   5   7      161.23      156.73     39.15 o 
   8   5   7      426.59      335.11     81.19 o 
   9   5   7       17.71       32.99     57.13 o 
  10   5   7       68.11       71.31     38.43 o 
 -13   6   7      577.62      685.14     82.55 o 
 -12   6   7        2.44       36.36     41.26 o 
 -11   6   7     2503.40     2536.91    122.50 o 
 -10   6   7       77.74       70.72     29.11 o 
  -9   6   7     3326.86     3333.59    131.04 o 
  -8   6   7     1278.40     1208.08    164.41 o 
  -7   6   7     3903.62     3899.65     99.99 o 
  -6   6   7      621.26      603.83     46.69 o 
  -5   6   7        5.38       -0.26     14.37 o 
  -4   6   7      826.83      906.13     54.78 o 
  -3   6   7      713.55      613.50     44.92 o 
  -2   6   7     1606.61     1594.18     60.65 o 
  -1   6   7     8413.87     8057.58    132.16 o 
   0   6   7     2531.59     2266.12     71.55 o 
   1   6   7     2595.63     2247.93     58.48 o 
   2   6   7      569.57      441.65     33.69 o 
   3   6   7     3031.11     2881.29     71.64 o 
   4   6   7      102.83       74.53     24.43 o 
   5   6   7      845.70      799.18     58.64 o 
   6   6   7      558.00      576.62     53.53 o 
   7   6   7        9.93      -31.54     38.73 o 
   8   6   7       77.29      203.46     42.28 o 
   9   6   7      803.96      730.76     85.63 o 
 -13   7   7      922.44      983.72     98.96 o 
 -12   7   7      105.89       50.06     32.85 o 
 -11   7   7     1872.19     1832.92    106.25 o 
 -10   7   7       77.53      122.57     34.36 o 
  -9   7   7     2403.23     2418.99    113.18 o 
  -8   7   7        7.87       18.99     37.85 o 
  -7   7   7     1829.64     1952.29     74.13 o 
  -6   7   7       78.66       46.56     25.89 o 
  -5   7   7      457.06      508.24     57.22 o 
  -4   7   7     1467.82     1558.29     63.38 o 
  -3   7   7      370.36      372.42     38.61 o 
  -2   7   7       71.76       85.80     27.75 o 
  -1   7   7     6168.92     6258.28    122.90 o 
   0   7   7       67.11       56.89     23.17 o 
   1   7   7     3542.86     3516.09     93.06 o 
   2   7   7      364.43      292.49     35.89 o 
   3   7   7     2280.64     2200.96     79.43 o 
   4   7   7      590.54      736.47     56.34 o 
   5   7   7       18.70       -7.90     36.76 o 
   6   7   7      144.07      136.15     28.82 o 
   7   7   7      401.42      449.79     63.27 o 
   8   7   7        6.42       -7.53     37.09 o 
   9   7   7      718.72      698.97     82.85 o 
 -13   8   7      824.29      956.55    102.93 o 
 -12   8   7      200.06      220.59     45.48 o 
 -11   8   7     1280.47     1341.17    117.87 o 
 -10   8   7      136.47      168.33     38.75 o 
  -9   8   7      201.45      165.52     41.59 o 
  -8   8   7       40.43       40.46     26.14 o 
  -7   8   7       92.99       65.87     22.16 o 
  -6   8   7      572.91      621.21     51.30 o 
  -5   8   7       12.63       30.43     33.99 o 
  -4   8   7     1078.38     1123.39     62.21 o 
  -3   8   7     1199.68     1373.29     84.68 o 
  -2   8   7       13.95       10.05     17.22 o 
  -1   8   7     3022.75     2960.42     88.60 o 
   0   8   7      132.01      150.34     28.21 o 
   1   8   7     3254.92     3210.86    104.30 o 
   2   8   7       67.14       62.06     31.28 o 
   3   8   7      791.00      831.58     78.04 o 
   4   8   7       11.30       -9.84     21.39 o 
   5   8   7        5.39      -33.32     35.32 o 
   6   8   7       69.34       39.71     45.59 o 
   7   8   7      464.27      618.34     75.75 o 
   8   8   7        0.22       81.56     37.44 o 
 -13   9   7      627.82      804.70    125.39 o 
 -12   9   7        3.76       -9.61     27.45 o 
 -11   9   7      689.27      684.74    113.57 o 
 -10   9   7      148.60      181.00     42.74 o 
  -9   9   7       19.99       51.28     34.37 o 
  -8   9   7      501.98      516.33     65.17 o 
  -7   9   7      130.31      165.73     29.22 o 
  -6   9   7       56.37       77.53     23.60 o 
  -5   9   7     1190.01     1384.31     67.30 o 
  -4   9   7       91.88      110.64     31.41 o 
  -3   9   7     1542.84     1420.75     64.88 o 
  -2   9   7     2575.08     2540.31    131.71 o 
  -1   9   7     4045.01     3994.14    108.17 o 
   0   9   7     1251.50     1211.55     64.99 o 
   1   9   7      400.74      390.76     57.09 o 
   2   9   7      251.42      228.77     44.65 o 
   3   9   7       92.93      146.51     37.20 o 
   4   9   7        4.03       -5.58     25.11 o 
   5   9   7      386.03      465.54     64.07 o 
   6   9   7        2.02      127.54     54.95 o 
   7   9   7      480.13      549.13    101.55 o 
 -12  10   7       99.06      125.43     36.87 o 
 -11  10   7      461.29      495.68     68.01 o 
 -10  10   7      708.73      755.60     85.09 o 
  -9  10   7      553.59      480.37     64.91 o 
  -8  10   7     1141.40     1175.97     93.54 o 
  -7  10   7      999.76      956.05     66.52 o 
  -6  10   7      298.51      250.91     36.59 o 
  -5  10   7     2431.07     2343.52    122.29 o 
  -4  10   7      463.90      499.44     48.64 o 
  -3  10   7     2184.37     2346.73     85.39 o 
  -2  10   7     1381.59     1361.87     68.62 o 
  -1  10   7      321.00      290.67     37.39 o 
   0  10   7      185.04      265.74     48.17 o 
   1  10   7      101.86      117.81     67.91 o 
   2  10   7      642.33      705.23     77.99 o 
   3  10   7      269.60      351.35     57.12 o 
   4  10   7      137.73      202.30     45.77 o 
   5  10   7      187.62      169.09     43.16 o 
   6  10   7       10.45       69.49     50.27 o 
 -12  11   7      201.64      154.63     45.96 o 
 -11  11   7      463.44      350.00    102.53 o 
 -10  11   7      653.75      644.87     79.70 o 
  -9  11   7      542.89      621.81     77.46 o 
  -8  11   7      326.67      230.85     48.20 o 
  -7  11   7     2597.33     2582.48     97.67 o 
  -6  11   7      361.46      424.27     47.62 o 
  -5  11   7     1896.40     1636.91     76.37 o 
  -4  11   7        7.63       43.65     28.89 o 
  -3  11   7     1493.47     1481.04     74.99 o 
  -2  11   7      293.87      300.34     39.37 o 
  -1  11   7        1.42       32.40     35.57 o 
   0  11   7      101.78      127.76     37.20 o 
   1  11   7      362.58      427.81     63.78 o 
   2  11   7      484.14      598.00     75.44 o 
   3  11   7      337.23      403.47     59.58 o 
   4  11   7      379.59      420.56     66.36 o 
   5  11   7      622.21      829.04     91.32 o 
   6  11   7        1.38       38.45     48.50 o 
 -11  12   7       52.51       95.40     93.27 o 
 -10  12   7      138.88      142.74     40.33 o 
  -9  12   7      785.46      885.91    155.11 o 
  -8  12   7        0.38      -12.93     25.41 o 
  -7  12   7     3544.46     3329.03    112.81 o 
  -6  12   7       52.38       58.63     23.74 o 
  -5  12   7      782.69      896.41     68.72 o 
  -4  12   7      275.78      273.74     69.38 o 
  -3  12   7      468.83      430.75     62.35 o 
  -2  12   7      413.74      371.34     57.79 o 
  -1  12   7       18.51       20.65     38.60 o 
   0  12   7     1154.26     1191.23    102.50 o 
   1  12   7      315.51      298.12     54.24 o 
   2  12   7      412.22      523.06     70.56 o 
   3  12   7      636.38      822.51     91.27 o 
   4  12   7      136.39      170.82     81.79 o 
   5  12   7      806.33      838.92     94.89 o 
 -10  13   7       42.30       59.63     32.61 o 
  -9  13   7      637.99      574.56     76.43 o 
  -8  13   7        4.16        0.77     27.39 o 
  -7  13   7     2064.57     2007.24     90.38 o 
  -6  13   7        5.44       15.77     28.77 o 
  -5  13   7      797.09      710.67     64.15 o 
  -4  13   7      318.55      298.74     56.35 o 
  -3  13   7      258.87      315.74     57.04 o 
  -2  13   7      448.11      543.91     70.98 o 
  -1  13   7       12.14      -10.11     55.27 o 
   0  13   7      902.73      843.04     92.23 o 
   1  13   7      287.56      291.25     57.18 o 
   2  13   7      102.51       42.67     60.96 o 
   3  13   7      451.57      557.43     72.55 o 
  -9  14   7      187.32      161.53     67.72 o 
  -8  14   7        4.80       90.05     32.83 o 
  -7  14   7      329.15      338.10     43.93 o 
  -6  14   7        4.25      -15.66     28.87 o 
  -5  14   7      812.01      712.80     85.54 o 
  -4  14   7      123.83      217.60     45.50 o 
  -3  14   7       69.51       51.24     32.61 o 
  -2  14   7      409.86      378.44     74.49 o 
  -1  14   7       14.70        5.86     29.84 o 
   0  14   7      284.63      327.41     62.24 o 
   1  14   7      307.89      321.97     61.57 o 
   2  14   7       10.79       49.16    112.87 o 
  -8  15   7       83.83       94.50     58.49 o 
  -7  15   7       23.78       28.15     39.58 o 
  -6  15   7      891.05      890.01     94.86 o 
  -5  15   7      332.16      401.44    140.63 o 
  -4  15   7      601.36      576.06     77.67 o 
  -3  15   7        0.10       54.46     36.71 o 
  -2  15   7      361.55      241.91     50.77 o 
  -1  15   7      191.59      161.73     46.52 o 
   0  15   7        0.13       33.86     37.24 o 
  -5  16   7        7.49      -55.71     37.81 o 
  -4  16   7      675.53      627.61    126.12 o 
  -3  16   7      216.49      190.71     63.04 o 
  -1 -19   8      482.92      528.13     99.72 o 
   0 -19   8      133.51      276.46     64.75 o 
   1 -19   8      285.87      211.46     67.47 o 
   2 -19   8      115.09      151.32     55.90 o 
   3 -19   8      769.56      733.26    116.29 o 
   4 -19   8      225.92      247.37     75.44 o 
  -3 -18   8      370.48      416.30     51.89 o 
  -2 -18   8       24.67        6.93     44.66 o 
  -1 -18   8      885.64      877.58    110.66 o 
   0 -18   8        1.02       27.94     63.68 o 
   1 -18   8      764.45      817.18    124.76 o 
   2 -18   8      442.85      393.00     81.70 o 
   3 -18   8      392.74      265.08     71.71 o 
   4 -18   8      396.64      500.06     97.38 o 
   5 -18   8        9.48      -49.70     33.13 o 
  -4 -17   8      150.55      159.67     44.77 o 
  -3 -17   8      599.75      675.41     65.06 o 
  -2 -17   8       24.64       32.26     24.84 o 
  -1 -17   8     1072.84     1194.75     81.14 o 
   0 -17   8      224.78      247.18     69.04 o 
   1 -17   8     1327.36     1380.33    102.02 o 
   2 -17   8      311.08      437.30     90.55 o 
   3 -17   8       58.58      -12.15     25.92 o 
   4 -17   8      189.96      271.46     64.82 o 
   5 -17   8       74.94      206.40     51.16 o 
   9 -17   8      199.80       50.40     47.30 o 
  -6 -16   8       90.07      111.84     45.96 o 
  -5 -16   8      229.71      323.17     44.89 o 
  -4 -16   8        5.05       51.49     25.01 o 
  -3 -16   8      583.63      574.74     59.33 o 
  -2 -16   8      139.32      206.34     35.90 o 
  -1 -16   8      769.49      752.07     73.44 o 
   0 -16   8      440.21      437.81     50.23 o 
   1 -16   8      308.78      370.25     45.02 o 
   2 -16   8      103.53       70.86     29.32 o 
   3 -16   8      160.09      142.70     54.13 o 
   4 -16   8      222.15      274.53     58.55 o 
   5 -16   8      398.57      380.67     51.92 o 
   6 -16   8        0.09       27.65     40.72 o 
   7 -16   8      858.87     1087.25    128.30 o 
   8 -16   8       27.62      133.04     53.56 o 
   9 -16   8      152.71       51.73     45.15 o 
  10 -16   8       95.72       46.60     46.16 o 
  -7 -15   8      207.73      174.31     36.19 o 
  -6 -15   8       23.14       37.78     29.68 o 
  -5 -15   8      905.81      744.68     66.89 o 
  -4 -15   8       94.12      131.13     30.47 o 
  -3 -15   8      495.21      466.05     51.14 o 
  -2 -15   8      213.96      239.97     36.04 o 
  -1 -15   8      449.50      452.79     49.10 o 
   0 -15   8      244.65      265.48     49.12 o 
   1 -15   8       13.03       11.67     17.75 o 
   2 -15   8      636.38      808.57     59.97 o 
   3 -15   8       88.74      152.12     51.25 o 
   4 -15   8      164.72      174.03     39.69 o 
   5 -15   8      909.66     1033.67     64.63 o 
   6 -15   8       69.73       65.09     31.71 o 
   7 -15   8      590.48      518.45     74.24 o 
   8 -15   8      346.61      422.48     58.31 o 
   9 -15   8      657.29      716.20     76.92 o 
  10 -15   8      516.54      293.28     82.33 o 
  -8 -14   8       68.95      119.68     31.89 o 
  -7 -14   8      497.05      486.83     53.95 o 
  -6 -14   8       22.78       30.91     31.33 o 
  -5 -14   8     1560.34     1598.65     81.93 o 
  -4 -14   8       16.45        0.63     19.64 o 
  -3 -14   8       73.81       69.94     25.56 o 
  -2 -14   8       92.76      133.63     29.43 o 
  -1 -14   8      199.56      178.53     31.14 o 
   0 -14   8      599.22      712.84     56.18 o 
   1 -14   8      158.52      146.77     28.83 o 
   2 -14   8      592.91      636.33     77.01 o 
   3 -14   8      187.35      260.61     34.53 o 
   4 -14   8      511.90      568.31    105.17 o 
   5 -14   8      814.25      838.59     58.54 o 
   6 -14   8       52.69       56.79     27.17 o 
   7 -14   8      664.63      709.16     73.23 o 
   8 -14   8     2279.99     2185.46    111.44 o 
   9 -14   8      336.09      391.20     61.97 o 
  10 -14   8     1047.31      959.52     91.98 o 
  11 -14   8        7.71       27.55     32.67 o 
  -8 -13   8       82.79      130.24     40.93 o 
  -7 -13   8      753.58      829.23     69.70 o 
  -6 -13   8      175.48      148.90     31.37 o 
  -5 -13   8     1397.29     1209.13     76.68 o 
  -4 -13   8      535.65      615.53     56.96 o 
  -3 -13   8      305.83      279.51     39.01 o 
  -2 -13   8     1510.00     1407.62     71.54 o 
  -1 -13   8        2.73       22.11     17.89 o 
   0 -13   8     2264.21     2265.53     82.03 o 
   1 -13   8     1091.44     1005.32     60.09 o 
   2 -13   8     1892.79     1928.38     73.02 o 
   3 -13   8     1550.37     1541.40     54.99 o 
   4 -13   8       59.76       44.16     20.15 o 
   5 -13   8     1753.68     1907.52     73.60 o 
   6 -13   8      367.96      443.59     57.59 o 
   7 -13   8      944.17      858.01     78.98 o 
   8 -13   8     2529.57     2638.32    143.32 o 
   9 -13   8       20.07       48.02     25.45 o 
  10 -13   8     1005.42     1019.86     94.31 o 
  11 -13   8      316.09      328.29    102.60 o 
  -9 -12   8      485.77      559.50     92.89 o 
  -8 -12   8       42.04       32.34     28.92 o 
  -7 -12   8      536.76      506.55     55.12 o 
  -6 -12   8       60.99      100.27     27.54 o 
  -5 -12   8      567.29      732.71     60.99 o 
  -4 -12   8      529.38      537.92     58.80 o 
  -3 -12   8       92.32      123.31     27.48 o 
  -2 -12   8     1002.45     1065.87     63.09 o 
  -1 -12   8      161.47      188.15     30.61 o 
   0 -12   8     3061.66     3128.90    129.39 o 
   1 -12   8      681.15      682.85     48.98 o 
   2 -12   8     1719.53     1649.22     71.88 o 
   3 -12   8      918.03     1016.76     45.08 o 
   4 -12   8      509.45      484.50     35.83 o 
   5 -12   8     1981.41     1892.38     60.10 o 
   6 -12   8      844.12      889.32     74.19 o 
   7 -12   8      401.53      442.59     57.35 o 
   8 -12   8     1694.28     1673.14     95.62 o 
   9 -12   8       13.89       41.89     25.51 o 
  10 -12   8      556.35      490.02     68.10 o 
  11 -12   8      490.19      421.61     63.72 o 
  12 -12   8      349.48      450.74     67.07 o 
 -10 -11   8        0.49       -4.52     38.35 o 
  -9 -11   8      122.82      163.69     42.95 o 
  -8 -11   8        2.58       -3.33     28.34 o 
  -7 -11   8      215.83      202.56     35.97 o 
  -6 -11   8      234.31      213.96     52.15 o 
  -5 -11   8      465.14      403.93     46.19 o 
  -4 -11   8     1833.07     1756.23     74.06 o 
  -3 -11   8     1255.97     1268.15     62.70 o 
  -2 -11   8     2051.71     1986.79    127.20 o 
  -1 -11   8       86.74       65.78     22.44 o 
   0 -11   8     1130.92     1146.00     54.78 o 
   1 -11   8     1359.61     1337.12     58.80 o 
   2 -11   8      495.61      488.39     35.24 o 
   3 -11   8     7030.04     6877.90    104.69 o 
   4 -11   8      853.99      900.95     42.92 o 
   5 -11   8     1535.89     1643.65     56.46 o 
   6 -11   8     2400.30     2065.81     88.58 o 
   7 -11   8        1.52       19.29     23.70 o 
   8 -11   8     1214.59     1100.14     87.57 o 
   9 -11   8       61.25       19.62     26.06 o 
  10 -11   8      325.61      420.89     62.17 o 
  11 -11   8      601.40      741.38     84.24 o 
  12 -11   8      157.45      139.55     44.64 o 
 -10 -10   8        1.95      -13.97     91.78 o 
  -9 -10   8      109.49       74.67     33.32 o 
  -8 -10   8      620.63      737.98     75.66 o 
  -7 -10   8      207.94      173.24     41.02 o 
  -6 -10   8     1866.47     1793.34     90.73 o 
  -5 -10   8      527.31      574.00     50.77 o 
  -4 -10   8     3802.39     3731.22    101.61 o 
  -3 -10   8       19.00       -5.84     15.85 o 
  -2 -10   8     2847.35     2634.15     80.18 o 
  -1 -10   8     2444.40     2393.82     74.26 o 
   0 -10   8      715.10      702.35     34.49 o 
   1 -10   8     2901.40     2831.77     78.37 o 
   2 -10   8     1153.36     1121.37     41.46 o 
   3 -10   8     1069.65     1031.20     52.70 o 
   4 -10   8     2367.99     2210.39     74.16 o 
   5 -10   8      528.92      525.88     34.59 o 
   6 -10   8     1354.43     1593.21     65.53 o 
   7 -10   8       21.73       32.16     20.45 o 
   8 -10   8     1188.37     1262.68     93.01 o 
   9 -10   8      157.49      200.66     45.08 o 
  10 -10   8      589.56      686.94     78.52 o 
  11 -10   8      154.05      204.03     44.59 o 
  12 -10   8       26.43       60.86     32.91 o 
 -11  -9   8       86.79      114.54     70.03 o 
 -10  -9   8       47.36        5.21     28.41 o 
  -9  -9   8      383.08      264.73     51.51 o 
  -8  -9   8     1416.10     1476.05     85.20 o 
  -7  -9   8      223.94      373.16     43.34 o 
  -6  -9   8     2195.08     2223.49    102.66 o 
  -5  -9   8       14.85       30.00     18.47 o 
  -4  -9   8     3475.90     3588.78     99.82 o 
  -3  -9   8     2032.36     1895.19     67.31 o 
  -2  -9   8      786.61      929.05     58.76 o 
  -1  -9   8     4045.93     4130.00     71.04 o 
   0  -9   8     1409.16     1455.99     43.37 o 
   1  -9   8     1599.20     1580.67     45.30 o 
   2  -9   8     1220.02     1166.30     54.11 o 
   3  -9   8      135.68      158.34     19.74 o 
   4  -9   8     2371.23     2304.37     57.90 o 
   5  -9   8      128.11      156.81     21.00 o 
   6  -9   8     1422.34     1480.44     60.98 o 
   7  -9   8      379.82      311.26     37.08 o 
   8  -9   8      492.79      565.40     67.70 o 
   9  -9   8      518.54      547.37     66.80 o 
  10  -9   8       18.18       22.78     37.09 o 
  11  -9   8       95.52       57.41     67.69 o 
  12  -9   8      121.79       78.49     89.38 o 
 -11  -8   8      401.02      438.11     67.76 o 
 -10  -8   8      620.70      538.82     99.31 o 
  -9  -8   8      370.49      322.88     58.12 o 
  -8  -8   8     2615.58     2745.42     96.45 o 
  -7  -8   8       45.05       68.53     24.99 o 
  -6  -8   8     1370.83     1341.33     82.24 o 
  -5  -8   8     2124.48     2092.95     75.57 o 
  -4  -8   8     2289.15     2209.39     84.30 o 
  -3  -8   8     4159.09     4160.81     94.26 o 
  -2  -8   8     1882.49     2004.75     48.16 o 
  -1  -8   8     4493.62     4479.32     86.84 o 
   0  -8   8     2558.33     2486.20     53.12 o 
   1  -8   8     1112.35     1256.95     38.72 o 
   2  -8   8     6872.77     7023.02    123.56 o 
   3  -8   8      613.30      540.42     29.82 o 
   4  -8   8     6089.10     5904.67     87.53 o 
   5  -8   8        1.37       12.50     11.58 o 
   6  -8   8     3340.99     3384.14    100.55 o 
   7  -8   8      327.86      358.99     38.58 o 
   8  -8   8       16.86       14.13     36.39 o 
   9  -8   8       23.06       15.28     28.04 o 
  10  -8   8      439.94      408.80     60.89 o 
  11  -8   8       70.57       67.24     32.30 o 
  12  -8   8      875.48      639.35     77.94 o 
 -12  -7   8      110.56      100.31     42.09 o 
 -11  -7   8      887.82     1094.58    101.80 o 
 -10  -7   8     1036.46     1027.41     94.05 o 
  -9  -7   8      142.61      174.16    101.87 o 
  -8  -7   8     1773.60     1648.05     95.68 o 
  -7  -7   8     1476.71     1397.13     80.21 o 
  -6  -7   8     1043.11     1043.13     59.19 o 
  -5  -7   8     2512.79     2520.44     78.76 o 
  -4  -7   8      783.45      830.21     76.54 o 
  -3  -7   8     6379.83     6523.39     93.14 o 
  -2  -7   8      204.60      262.56     23.36 o 
  -1  -7   8      361.62      460.34     25.46 o 
   0  -7   8     3290.19     3299.30     59.18 o 
   1  -7   8     5512.17     5596.61     77.66 o 
   2  -7   8    23350.12    23531.05    155.54 o 
   3  -7   8      354.16      457.98     26.48 o 
   4  -7   8     7480.88     7262.30    126.79 o 
   5  -7   8       16.36       12.44     12.02 o 
   6  -7   8     4858.09     5027.68    106.79 o 
   7  -7   8       56.78      107.21     23.55 o 
   8  -7   8       16.96       13.30     17.37 o 
   9  -7   8      305.90      363.88     45.48 o 
  10  -7   8     1193.71      948.68     88.69 o 
  11  -7   8      220.48      322.00     55.62 o 
  12  -7   8     1203.19     1300.54    111.07 o 
 -12  -6   8      153.71      176.82     47.42 o 
 -11  -6   8      621.65      640.26     80.48 o 
 -10  -6   8      395.65      446.51     64.14 o 
  -9  -6   8       10.86       29.26     26.02 o 
  -8  -6   8      287.83      265.11     35.76 o 
  -7  -6   8      984.81      882.56     55.89 o 
  -6  -6   8      861.29      839.02     51.76 o 
  -5  -6   8     2047.76     2182.09     58.07 o 
  -4  -6   8      150.19       96.99     15.25 o 
  -3  -6   8      833.35      911.69     36.13 o 
  -2  -6   8       65.81       56.41     12.39 o 
  -1  -6   8     3235.72     3074.70     53.76 o 
   0  -6   8     2368.37     2134.13     51.61 o 
   1  -6   8     2795.81     3344.73     50.73 o 
   2  -6   8     7867.60     8534.60     85.55 o 
   3  -6   8      317.35      294.05     21.61 o 
   4  -6   8     8952.33     8461.87     98.19 o 
   5  -6   8      502.83      537.61     30.49 o 
   6  -6   8     1456.25     1486.60     58.97 o 
   7  -6   8     2993.08     2903.54     86.78 o 
   8  -6   8      203.14      234.74     34.00 o 
   9  -6   8      586.38      700.01    130.86 o 
  10  -6   8     2097.84     2120.45    111.58 o 
  11  -6   8       57.96       42.00     28.59 o 
  12  -6   8      809.91      877.06    126.72 o 
 -12  -5   8      328.28      312.28     62.63 o 
 -11  -5   8       82.49       52.04     40.31 o 
 -10  -5   8      852.48      856.84     85.45 o 
  -9  -5   8       17.40       19.30     27.44 o 
  -8  -5   8      729.80      853.34     55.25 o 
  -7  -5   8       62.67       89.56     22.12 o 
  -6  -5   8     1763.93     1744.51     51.25 o 
  -5  -5   8     2361.05     2412.07     56.38 o 
  -4  -5   8       15.65       -2.81      9.70 o 
  -3  -5   8     3754.17     3680.51     69.47 o 
  -2  -5   8     4357.56     4155.62     62.73 o 
  -1  -5   8     2235.68     2716.69     63.66 o 
   0  -5   8     4529.36     4723.25     54.50 o 
   1  -5   8      474.74      511.47     33.55 o 
   2  -5   8     2458.39     2305.86     41.45 o 
   3  -5   8       70.28       43.85     12.05 o 
   4  -5   8        5.39       -3.66     10.52 o 
   5  -5   8     4825.67     4590.14     75.47 o 
   6  -5   8      139.92      145.10     25.05 o 
   7  -5   8      823.45     1029.70     77.11 o 
   8  -5   8      854.02     1017.34     62.70 o 
   9  -5   8      222.87      268.98     37.05 o 
  10  -5   8     1430.09     1195.54     75.55 o 
  11  -5   8       50.03       25.03     29.70 o 
  12  -5   8      632.93      645.11     86.06 o 
 -13  -4   8       15.82        7.78     79.90 o 
 -12  -4   8      953.49     1201.02    106.97 o 
 -11  -4   8       31.14      -13.78     28.35 o 
 -10  -4   8     1637.42     1601.34    106.55 o 
  -9  -4   8       96.12      107.21     33.83 o 
  -8  -4   8     2397.01     2517.07     81.28 o 
  -7  -4   8      391.90      315.33     28.18 o 
  -6  -4   8       18.91       30.90     18.71 o 
  -5  -4   8      628.65      642.44     32.45 o 
  -4  -4   8     2994.76     3021.64     59.78 o 
  -3  -4   8      778.18      758.24     31.20 o 
  -2  -4   8     9775.19    10149.25     94.78 o 
  -1  -4   8     1584.38     1581.23     56.02 o 
   0  -4   8     2362.14     2173.84     57.11 o 
   1  -4   8        6.16       -0.97     11.45 o 
   2  -4   8     5387.84     4841.74     58.40 o 
   3  -4   8      244.09      282.71     20.52 o 
   4  -4   8      205.07      353.66     38.92 o 
   5  -4   8     1106.63     1126.15     39.99 o 
   6  -4   8        2.30        1.92     13.51 o 
   7  -4   8       63.13       69.01     21.36 o 
   8  -4   8      373.30      419.76     45.19 o 
   9  -4   8      124.98      161.73     28.83 o 
  10  -4   8     1142.96     1233.14     76.15 o 
  11  -4   8       28.27      154.64     39.00 o 
  12  -4   8     1131.97     1115.49    103.39 o 
 -13  -3   8       81.48      109.43     38.58 o 
 -12  -3   8     1215.31     1188.92    103.53 o 
 -11  -3   8        4.05       -8.29     46.67 o 
 -10  -3   8     1630.49     1649.87    122.93 o 
  -9  -3   8      490.50      520.81     80.43 o 
  -8  -3   8        1.80        9.38     13.06 o 
  -7  -3   8        1.18       -0.92     13.05 o 
  -6  -3   8     1928.28     1872.88     52.20 o 
  -5  -3   8      794.55      733.52     33.69 o 
  -4  -3   8    12572.47    13005.01    122.97 o 
  -3  -3   8      905.51      883.51     31.57 o 
  -2  -3   8    14431.90    15706.13    122.11 o 
  -1  -3   8     1086.31     1257.06     43.60 o 
   0  -3   8      416.02      186.93     22.91 o 
   1  -3   8      425.84      374.04     29.36 o 
   2  -3   8       51.23       78.97     11.65 o 
   3  -3   8       13.11       -5.71      8.71 o 
   4  -3   8     3742.60     3810.02     66.41 o 
   5  -3   8      686.44      717.41     33.10 o 
   6  -3   8     1221.32     1184.50     54.02 o 
   7  -3   8       75.14       76.83     28.56 o 
   8  -3   8     1491.40     1677.10     71.35 o 
   9  -3   8        0.32       11.85     20.39 o 
  10  -3   8      885.40      764.98     63.22 o 
  11  -3   8      115.79      147.51     36.65 o 
  12  -3   8      565.34      516.69     70.27 o 
 -13  -2   8      105.22      142.56     42.00 o 
 -12  -2   8     1603.30     1688.95    117.86 o 
 -11  -2   8      150.13      101.19     38.51 o 
 -10  -2   8      672.99      707.08    100.42 o 
  -9  -2   8     1452.24     1356.53     61.33 o 
  -8  -2   8     1127.98     1184.53     45.96 o 
  -7  -2   8      740.50      752.55     37.51 o 
  -6  -2   8    10647.42     9916.57    117.47 o 
  -5  -2   8        0.80       14.10     11.40 o 
  -4  -2   8    18211.33    18980.93    146.47 o 
  -3  -2   8      208.58      140.13     16.43 o 
  -2  -2   8    21721.10    21814.05    137.93 o 
  -1  -2   8       23.58       17.81     16.39 o 
   0  -2   8       35.79       56.74      9.80 o 
   1  -2   8       25.76       17.70      8.87 o 
   2  -2   8       22.42       19.08      9.55 o 
   3  -2   8       24.96       38.15     11.81 o 
   4  -2   8     3253.21     3318.36     63.12 o 
   5  -2   8       49.84       58.07     19.76 o 
   6  -2   8     5352.31     5305.18    110.62 o 
   7  -2   8       78.25       75.51     44.91 o 
   8  -2   8     2529.80     2436.19     86.22 o 
   9  -2   8       11.54       18.05     20.86 o 
  10  -2   8     1716.07     1901.81     84.26 o 
  11  -2   8      257.25      231.01     38.07 o 
  12  -2   8       31.75       50.14     46.16 o 
 -13  -1   8        1.56      -10.72     30.85 o 
 -12  -1   8     1169.01     1051.20     95.28 o 
 -11  -1   8      509.75      520.60     65.30 o 
 -10  -1   8      366.06      357.49     40.85 o 
  -9  -1   8      276.23      294.67     36.24 o 
  -8  -1   8      288.83      299.86     28.04 o 
  -7  -1   8      213.91      269.61     26.35 o 
  -6  -1   8     8758.82     9338.36    113.65 o 
  -5  -1   8        7.66       13.31     12.04 o 
  -4  -1   8     5153.76     5332.92     76.88 o 
  -3  -1   8      253.87      276.24     20.89 o 
  -2  -1   8     5207.10     5472.86     68.15 o 
  -1  -1   8     1113.16     1262.36     35.62 o 
   0  -1   8     3924.77     3895.81     55.03 o 
   1  -1   8      183.67      155.49     16.11 o 
   2  -1   8      276.27      207.26     19.19 o 
   3  -1   8      156.76      207.38     20.50 o 
   4  -1   8     2726.61     2603.49     58.66 o 
   5  -1   8        3.46       -2.31     10.92 o 
   6  -1   8     7089.31     7038.12    129.64 o 
   7  -1   8       47.04       67.36     30.46 o 
   8  -1   8     3013.41     2901.34     94.78 o 
   9  -1   8        6.50       18.35     19.55 o 
  10  -1   8      613.13      634.81     59.35 o 
  11  -1   8       40.83        3.73     57.80 o 
  12  -1   8       88.86      114.83     56.47 o 
 -13   0   8       21.29       88.65     43.63 o 
 -12   0   8      150.42      179.27     39.89 o 
 -11   0   8     1382.00     1337.10     75.19 o 
 -10   0   8      406.22      439.12     45.41 o 
  -9   0   8      413.86      493.84     44.11 o 
  -8   0   8      627.92      733.35     40.44 o 
  -7   0   8     2339.89     2267.59     85.40 o 
  -6   0   8     3224.53     3357.83     79.91 o 
  -5   0   8       54.71       76.49     16.92 o 
  -4   0   8     5596.00     5630.15     77.77 o 
  -3   0   8      731.75      801.40     29.58 o 
  -2   0   8     2908.71     2498.66     47.30 o 
  -1   0   8      196.18      185.47     16.85 o 
   0   0   8     1303.40     1329.69     35.46 o 
   1   0   8      797.25      704.43     29.17 o 
   2   0   8     2942.76     2942.51     84.16 o 
   3   0   8        7.41        0.52     10.25 o 
   4   0   8     7380.85     7398.86    100.51 o 
   5   0   8       21.70       48.78     14.49 o 
   6   0   8     9850.04     9433.20    152.38 o 
   7   0   8        5.93       35.14     18.46 o 
   8   0   8     2881.19     2968.40    105.24 o 
   9   0   8       23.90       35.85     20.51 o 
  10   0   8       55.86       86.34     36.42 o 
  11   0   8        6.38       13.98     32.92 o 
 -14   1   8      116.61      -10.75     56.97 o 
 -13   1   8       25.14       72.15     51.54 o 
 -12   1   8        1.38       18.06     19.72 o 
 -11   1   8      250.42      254.18     36.38 o 
 -10   1   8     1836.56     1693.34     72.41 o 
  -9   1   8        2.08       21.73     19.58 o 
  -8   1   8     3382.20     3251.48     84.36 o 
  -7   1   8       69.62      103.36     20.34 o 
  -6   1   8     5184.70     5254.28     84.63 o 
  -5   1   8        3.35       15.00     12.02 o 
  -4   1   8    12805.52    12969.75    140.67 o 
  -3   1   8     1674.39     1875.65     50.07 o 
  -2   1   8     2591.10     2730.38     50.03 o 
  -1   1   8      136.08       90.72     14.21 o 
   0   1   8      740.90      855.34     31.04 o 
   1   1   8      649.52      482.58     27.16 o 
   2   1   8    12235.38    12186.30    120.74 o 
   3   1   8     1882.95     2021.13     52.22 o 
   4   1   8     5598.60     5521.80     90.24 o 
   5   1   8        0.68       17.38     13.29 o 
   6   1   8     4247.02     4498.87    107.70 o 
   7   1   8       13.06       38.32     27.32 o 
   8   1   8      803.86      842.07     61.57 o 
   9   1   8       32.00       13.61     32.24 o 
  10   1   8        4.61      -31.19     37.91 o 
  11   1   8       14.01      -38.86     25.90 o 
 -14   2   8       18.29       80.75     52.93 o 
 -13   2   8        9.82      -16.10     27.18 o 
 -12   2   8      190.00      124.25     93.84 o 
 -11   2   8      208.38      214.98     42.84 o 
 -10   2   8     1876.02     1930.99     76.56 o 
  -9   2   8        8.26       18.27     16.70 o 
  -8   2   8     5385.87     5458.17     94.87 o 
  -7   2   8      106.65       96.28     22.73 o 
  -6   2   8     4228.84     4152.76     74.73 o 
  -5   2   8     1412.81     1416.41     41.71 o 
  -4   2   8      983.43      971.42     33.27 o 
  -3   2   8      352.23      439.30     25.57 o 
  -2   2   8      803.42      907.59     29.25 o 
  -1   2   8      219.78      163.45     16.85 o 
   0   2   8      106.27       95.02     21.09 o 
   1   2   8       97.74       31.61     15.18 o 
   2   2   8     7213.78     7176.04    145.16 o 
   3   2   8       98.78      133.72     20.36 o 
   4   2   8     4265.38     4452.95     83.31 o 
   5   2   8       54.81       81.00     17.60 o 
   6   2   8      156.29      214.23     31.85 o 
   7   2   8       33.90       15.47     20.20 o 
   8   2   8       33.44       39.06     27.73 o 
   9   2   8        4.92        5.92     27.02 o 
  10   2   8       17.50       53.01     34.13 o 
  11   2   8        8.06      -26.56     35.85 o 
 -14   3   8       16.95      -67.24    102.60 o 
 -13   3   8        4.36       39.64     34.62 o 
 -12   3   8      597.27      646.00     75.54 o 
 -11   3   8      602.51      704.60     77.34 o 
 -10   3   8     1703.61     1719.40     94.34 o 
  -9   3   8      416.10      456.03     56.53 o 
  -8   3   8     8160.20     7951.12    218.60 o 
  -7   3   8       75.83      119.91     22.84 o 
  -6   3   8     5237.06     5474.58     84.34 o 
  -5   3   8      685.68      658.74     29.41 o 
  -4   3   8      483.38      456.91     23.20 o 
  -3   3   8      396.50      312.60     17.75 o 
  -2   3   8     2677.00     2776.95     47.04 o 
  -1   3   8      167.16      263.93     21.44 o 
   0   3   8     7315.91     7029.76     88.24 o 
   1   3   8       22.51       64.58     15.06 o 
   2   3   8     4313.17     3927.10     73.88 o 
   3   3   8       42.28       33.34     14.43 o 
   4   3   8     1478.52     1566.75     52.39 o 
   5   3   8       15.31       25.81     16.66 o 
   6   3   8        1.47        8.24     17.46 o 
   7   3   8      116.82      126.83     36.58 o 
   8   3   8       51.46       31.80     28.11 o 
   9   3   8      287.40      378.51     56.75 o 
  10   3   8      140.53      260.44     49.91 o 
 -14   4   8        2.35       18.11     36.20 o 
 -13   4   8        0.94       19.66     27.58 o 
 -12   4   8      725.58      778.69    143.23 o 
 -11   4   8      168.91      115.30     98.90 o 
 -10   4   8     2875.34     2977.96    124.53 o 
  -9   4   8      574.35      582.53     64.76 o 
  -8   4   8     7274.13     7072.79    132.40 o 
  -7   4   8      126.78      193.59     34.72 o 
  -6   4   8     3418.23     3215.15     85.69 o 
  -5   4   8       20.58        3.30     15.77 o 
  -4   4   8      300.30      292.70     32.43 o 
  -3   4   8       70.56      100.96     31.68 o 
  -2   4   8     7224.73     7093.94    117.55 o 
  -1   4   8     1750.38     1835.71     43.37 o 
   0   4   8    15381.63    15330.74    141.14 o 
   1   4   8       68.17       23.24     13.39 o 
   2   4   8     2106.64     1992.19     55.35 o 
   3   4   8       91.90       91.34     18.79 o 
   4   4   8     1371.12     1283.33     49.52 o 
   5   4   8      841.22      913.89     48.09 o 
   6   4   8      231.35      315.27     48.47 o 
   7   4   8      526.04      636.19     69.92 o 
   8   4   8       21.87       52.30     30.86 o 
   9   4   8      277.82      280.60     53.47 o 
  10   4   8      580.98      650.72     85.75 o 
 -13   5   8       46.90       82.21     36.03 o 
 -12   5   8     1571.42     1792.99    112.20 o 
 -11   5   8       85.58       98.92     35.90 o 
 -10   5   8     2019.72     1996.41    167.92 o 
  -9   5   8      414.32      511.30     62.60 o 
  -8   5   8     4247.60     4390.19    107.52 o 
  -7   5   8        0.37       14.81     19.55 o 
  -6   5   8        0.39       22.59     16.09 o 
  -5   5   8      600.71      564.84     44.19 o 
  -4   5   8      967.17     1048.02     54.80 o 
  -3   5   8      384.52      559.79     47.42 o 
  -2   5   8     5397.33     5137.94    105.26 o 
  -1   5   8     1981.63     1921.71     65.69 o 
   0   5   8    10483.74     9835.32    146.79 o 
   1   5   8     1440.84     1416.90     46.77 o 
   2   5   8     5331.45     4979.86     89.65 o 
   3   5   8       70.06       43.83     15.82 o 
   4   5   8     2026.23     1979.07     77.81 o 
   5   5   8     1163.82     1308.76     79.39 o 
   6   5   8      114.80       64.68     30.00 o 
   7   5   8      257.31      247.55     45.05 o 
   8   5   8      208.03      202.79     45.04 o 
   9   5   8       13.68       -6.45     47.90 o 
 -13   6   8      174.58      260.93     53.61 o 
 -12   6   8     2155.14     2067.21    116.14 o 
 -11   6   8        5.45       24.91     22.58 o 
 -10   6   8      821.04      927.31     93.05 o 
  -9   6   8      135.77      169.36     36.38 o 
  -8   6   8      182.21      189.30     39.87 o 
  -7   6   8       42.12       44.01     19.94 o 
  -6   6   8      123.72      169.06     29.07 o 
  -5   6   8       13.51        8.43     27.82 o 
  -4   6   8      377.29      424.64     41.06 o 
  -3   6   8      412.51      468.97     41.80 o 
  -2   6   8     1707.65     1690.18    125.09 o 
  -1   6   8       81.15       81.58     21.89 o 
   0   6   8     6459.33     6205.51    121.38 o 
   1   6   8      286.27      239.88     31.82 o 
   2   6   8     3140.33     3183.07    123.39 o 
   3   6   8      600.26      491.98     38.11 o 
   4   6   8      418.14      445.33     45.17 o 
   5   6   8      349.04      387.32     42.42 o 
   6   6   8      926.48     1032.09     94.88 o 
   7   6   8       13.06        1.26     59.38 o 
   8   6   8     1055.09     1197.14    108.45 o 
   9   6   8        3.43       -8.07     30.49 o 
 -13   7   8      151.42      190.84     45.00 o 
 -12   7   8      476.99      476.73     68.84 o 
 -11   7   8        0.40       -5.47     20.59 o 
 -10   7   8      181.93      179.62     41.79 o 
  -9   7   8      299.18      369.24    104.91 o 
  -8   7   8        0.30        7.59     20.96 o 
  -7   7   8     1208.92     1198.41     94.00 o 
  -6   7   8      598.97      660.77     51.79 o 
  -5   7   8      640.69      633.09     50.63 o 
  -4   7   8     1827.41     1811.99     70.19 o 
  -3   7   8       81.12       86.53     21.70 o 
  -2   7   8     3229.37     3196.98     91.10 o 
  -1   7   8     2428.64     2169.80     84.78 o 
   0   7   8     4047.34     4235.69    105.36 o 
   1   7   8     1158.28     1131.32     59.71 o 
   2   7   8      402.63      354.79     39.82 o 
   3   7   8       36.56       99.12     52.23 o 
   4   7   8        5.85        6.91     39.39 o 
   5   7   8        0.73       35.29     26.00 o 
   6   7   8      582.75      620.90     78.66 o 
   7   7   8       60.22       49.84     58.81 o 
   8   7   8      823.81      943.76    107.97 o 
 -13   8   8       38.86       -3.94     51.54 o 
 -12   8   8       27.79        8.94     29.34 o 
 -11   8   8       60.27       52.88     42.87 o 
 -10   8   8        0.58       -1.19     36.20 o 
  -9   8   8      297.35      375.84     81.35 o 
  -8   8   8      692.49      614.08     53.10 o 
  -7   8   8     1439.74     1288.75     68.16 o 
  -6   8   8     2561.24     2545.80     88.18 o 
  -5   8   8      268.89      301.25     39.50 o 
  -4   8   8     4911.00     4522.55    114.07 o 
  -3   8   8       30.84       29.07     19.56 o 
  -2   8   8     1690.75     1717.05     70.11 o 
  -1   8   8      537.71      574.16     49.57 o 
   0   8   8      456.91      392.32     42.32 o 
   1   8   8      163.44      144.84     29.56 o 
   2   8   8       17.71       32.25     26.25 o 
   3   8   8       57.81       75.35     32.63 o 
   4   8   8      100.97       97.21     36.44 o 
   5   8   8        2.41      -16.15     28.01 o 
   6   8   8      388.90      370.17     78.98 o 
   7   8   8       57.29       26.50     48.31 o 
 -12   9   8      411.18      358.52     56.66 o 
 -11   9   8      210.91      302.40     57.04 o 
 -10   9   8       55.48       35.92     32.31 o 
  -9   9   8      457.79      466.64     63.02 o 
  -8   9   8     1119.92     1125.52     91.41 o 
  -7   9   8     1434.39     1369.71     73.30 o 
  -6   9   8     2583.11     2274.28     86.37 o 
  -5   9   8      160.40      138.89     29.76 o 
  -4   9   8     6233.57     6266.76    179.36 o 
  -3   9   8      159.28      140.15     28.54 o 
  -2   9   8      748.58      707.67     55.62 o 
  -1   9   8      626.39      613.56     51.61 o 
   0   9   8       86.51       92.78     22.96 o 
   1   9   8      353.93      374.07     58.16 o 
   2   9   8      423.82      361.63     58.16 o 
   3   9   8       36.04       48.37     30.57 o 
   4   9   8      569.06      569.81     82.68 o 
   5   9   8        2.23      -35.96     28.41 o 
   6   9   8      407.57      415.89     91.12 o 
   7   9   8       57.47       57.23     54.95 o 
 -12  10   8      640.40      598.72     80.66 o 
 -11  10   8      194.15      140.20     89.51 o 
 -10  10   8       95.61      138.59     41.28 o 
  -9  10   8      384.01      400.27     68.83 o 
  -8  10   8     1474.33     1553.49    106.31 o 
  -7  10   8      378.53      381.16     45.57 o 
  -6  10   8     3447.13     3619.64    112.61 o 
  -5  10   8      894.00     1050.54     96.90 o 
  -4  10   8     1616.24     1585.19     73.12 o 
  -3  10   8       54.19       41.43     29.25 o 
  -2  10   8      467.86      475.02     47.48 o 
  -1  10   8        6.88       13.41     17.46 o 
   0  10   8     1197.93     1284.33     98.10 o 
   1  10   8      487.79      515.48    126.53 o 
   2  10   8      788.72      754.35     82.73 o 
   3  10   8      152.71      171.94     97.29 o 
   4  10   8      543.12      581.77     75.30 o 
   5  10   8       37.79       44.78     32.34 o 
   6  10   8      237.50      180.47     66.08 o 
 -11  11   8       45.48       47.52     41.80 o 
 -10  11   8      290.69      297.01     56.30 o 
  -9  11   8       21.68       52.14     28.03 o 
  -8  11   8     2557.33     2772.53    130.90 o 
  -7  11   8        6.28      -26.86     17.90 o 
  -6  11   8     2644.60     2656.82    135.88 o 
  -5  11   8      190.96      161.74     31.52 o 
  -4  11   8      753.54      750.28     61.69 o 
  -3  11   8       19.04       13.75     20.63 o 
  -2  11   8       31.61       37.40     27.44 o 
  -1  11   8        9.74       32.09     28.42 o 
   0  11   8      466.52      452.11     65.44 o 
   1  11   8      439.66      388.62     62.65 o 
   2  11   8      667.68      791.54     86.53 o 
   3  11   8      157.73      172.16     43.05 o 
   4  11   8      924.76     1171.81    105.34 o 
   5  11   8        2.32       38.65     33.95 o 
 -11  12   8       10.69      -34.75     30.49 o 
 -10  12   8      770.90      831.71     90.83 o 
  -9  12   8        5.35      -15.34     50.94 o 
  -8  12   8     1129.21      886.44     90.64 o 
  -7  12   8        1.17      -27.29     18.20 o 
  -6  12   8      679.76      645.28     58.78 o 
  -5  12   8       41.58       66.74     23.68 o 
  -4  12   8      415.30      346.81     56.68 o 
  -3  12   8        0.47       -7.42     33.89 o 
  -2  12   8       24.86       44.08     31.23 o 
  -1  12   8       72.51       39.80     28.94 o 
   0  12   8       55.91       70.76     35.37 o 
   1  12   8       32.21       48.59     33.91 o 
   2  12   8      238.67      213.48     90.71 o 
   3  12   8       18.32      -40.04     32.00 o 
   4  12   8      557.36      535.70    119.20 o 
 -10  13   8      478.00      430.09     70.33 o 
  -9  13   8       39.98       62.92     57.92 o 
  -8  13   8      142.38      132.49     51.60 o 
  -7  13   8       29.84       53.45     32.05 o 
  -6  13   8      248.69      320.81     42.98 o 
  -5  13   8      333.38      350.20     47.00 o 
  -4  13   8      106.31      130.24     42.90 o 
  -3  13   8        7.62       25.34     34.68 o 
  -2  13   8        1.76       -5.88     67.88 o 
  -1  13   8       72.53      111.78     72.91 o 
   0  13   8      200.30      235.22     76.77 o 
   1  13   8       23.04       67.97     83.50 o 
   2  13   8      268.42      309.55     58.36 o 
   3  13   8       26.07       21.44     35.12 o 
  -9  14   8        8.19      -13.18     27.89 o 
  -8  14   8        0.43      -28.52     27.05 o 
  -7  14   8      290.14      472.86     53.89 o 
  -6  14   8       90.14       54.08     29.23 o 
  -5  14   8      765.88      757.05    111.99 o 
  -4  14   8        5.16      -21.13     29.81 o 
  -3  14   8      367.62      427.69     66.96 o 
  -2  14   8       43.44      131.58     40.87 o 
  -1  14   8       19.85      -29.02     90.96 o 
   0  14   8      281.76      256.53     85.14 o 
   1  14   8       86.61       21.95     37.07 o 
  -7  15   8      726.46      882.23     92.39 o 
  -6  15   8        5.03      -26.50     29.41 o 
  -5  15   8      521.29      612.81     79.46 o 
  -4  15   8      168.41      329.37     63.83 o 
  -3  15   8       69.60      103.78     38.88 o 
  -2  15   8      429.10      436.15     67.36 o 
  -1  15   8       92.05      189.01     63.93 o 
  -1 -19   9       23.49      108.57     47.49 o 
   0 -19   9      647.18      734.02    122.61 o 
   1 -19   9      305.46      289.42     76.58 o 
   2 -19   9      531.46      560.57    107.75 o 
   3 -19   9      653.49      800.92    125.08 o 
   4 -19   9       75.63       33.64     49.07 o 
  -3 -18   9       21.82       -7.69     45.69 o 
  -2 -18   9      752.24      670.38    108.04 o 
  -1 -18   9      133.33      134.45     76.92 o 
   0 -18   9      624.90      712.87     83.11 o 
   1 -18   9      778.88      866.55     88.61 o 
   2 -18   9      155.31      269.38     45.37 o 
   3 -18   9      412.77      443.21     86.50 o 
   4 -18   9       72.88       32.31     44.45 o 
  -4 -17   9      611.55      613.77     80.44 o 
  -3 -17   9       75.49       57.64     33.40 o 
  -2 -17   9      310.37      259.07    106.99 o 
  -1 -17   9      219.43      324.85     55.09 o 
   0 -17   9      279.82      313.28     55.92 o 
   1 -17   9      339.87      279.42     58.78 o 
   2 -17   9       88.18       69.39     32.53 o 
   3 -17   9       43.29        7.13     59.63 o 
   4 -17   9      511.63      667.29     71.64 o 
   5 -17   9        3.35       46.12     61.75 o 
   7 -17   9       28.74        0.13     37.62 o 
   8 -17   9       43.08      -36.04     42.43 o 
   9 -17   9        6.56       65.32     41.86 o 
  -6 -16   9      501.87      510.71     57.13 o 
  -5 -16   9        2.05       23.53     37.60 o 
  -4 -16   9      875.25      820.04     70.73 o 
  -3 -16   9      218.55      267.68     40.98 o 
  -2 -16   9       20.50      -17.01     35.62 o 
  -1 -16   9      319.97      392.95     58.96 o 
   0 -16   9        6.36      -13.39     63.27 o 
   1 -16   9      145.66      196.80     42.74 o 
   2 -16   9      316.67      447.34     58.29 o 
   3 -16   9      126.95       88.29     32.28 o 
   4 -16   9      446.78      468.54     61.83 o 
   5 -16   9       70.11       89.62     55.58 o 
   6 -16   9      560.71      538.92     63.62 o 
   7 -16   9       13.04       20.64     32.53 o 
   8 -16   9      175.75      156.35     41.46 o 
   9 -16   9      579.47      540.84    102.06 o 
  -7 -15   9        3.18      -13.17     33.77 o 
  -6 -15   9     1344.19     1311.62     87.18 o 
  -5 -15   9      137.68      279.25     44.19 o 
  -4 -15   9      759.40      613.49     64.61 o 
  -3 -15   9       95.40       86.83     25.48 o 
  -2 -15   9        0.98       21.48     21.51 o 
  -1 -15   9      284.26      453.18     47.98 o 
   0 -15   9      142.20      203.89     48.63 o 
   1 -15   9      298.96      320.78     51.89 o 
   2 -15   9      126.65       74.79     31.43 o 
   3 -15   9      140.01      234.66     71.36 o 
   4 -15   9      239.17      246.21     60.52 o 
   5 -15   9       36.56       -8.61     27.23 o 
   6 -15   9      702.65      709.55     71.65 o 
   7 -15   9      318.70      361.35     69.72 o 
   8 -15   9      394.17      413.55     60.89 o 
   9 -15   9     1071.02      964.58     91.61 o 
  10 -15   9        6.07       29.60     28.20 o 
  -8 -14   9      555.77      616.89     61.03 o 
  -7 -14   9        9.80       74.82     26.81 o 
  -6 -14   9     1017.14      821.55     84.40 o 
  -5 -14   9       54.30       -1.48     21.31 o 
  -4 -14   9       99.52      179.22     32.53 o 
  -3 -14   9      435.27      445.68     48.24 o 
  -2 -14   9      160.70      311.03     38.95 o 
  -1 -14   9      251.85      273.00     37.32 o 
   0 -14   9      182.00      185.06     32.23 o 
   1 -14   9     1508.02     1708.83     99.69 o 
   2 -14   9      338.96      352.00     50.13 o 
   3 -14   9       67.75       71.33     27.03 o 
   4 -14   9     1188.51     1233.69     61.57 o 
   5 -14   9       55.97       54.23     21.52 o 
   6 -14   9      481.14      544.31     78.73 o 
   7 -14   9     1573.40     1688.69     97.03 o 
   8 -14   9      132.73      143.77     39.10 o 
   9 -14   9      731.58      860.06     86.73 o 
  10 -14   9       59.37       48.67     36.55 o 
  11 -14   9      477.91      422.49     62.89 o 
  -8 -13   9      270.95      313.04     64.29 o 
  -7 -13   9      133.62      132.72     31.81 o 
  -6 -13   9      484.70      584.55     56.50 o 
  -5 -13   9      629.04      659.73     59.91 o 
  -4 -13   9       69.81      135.01     27.36 o 
  -3 -13   9      885.68      857.15     63.00 o 
  -2 -13   9        0.32       14.37     18.16 o 
  -1 -13   9      644.72      779.07     56.41 o 
   0 -13   9      459.67      482.96     45.67 o 
   1 -13   9      259.56      283.02     35.41 o 
   2 -13   9     1892.51     1939.90     93.94 o 
   3 -13   9     1007.26      972.15     55.45 o 
   4 -13   9     1108.46     1105.10     62.14 o 
   5 -13   9      398.55      392.58     42.02 o 
   6 -13   9      348.90      432.58     56.97 o 
   7 -13   9     1600.09     1594.95     97.59 o 
   8 -13   9        2.70       27.17     24.99 o 
   9 -13   9      373.64      379.38     57.31 o 
  10 -13   9      179.95      151.07     40.15 o 
  11 -13   9      277.13      306.17     60.74 o 
  -9 -12   9       10.31       29.44     80.75 o 
  -8 -12   9       84.94       25.95     24.18 o 
  -7 -12   9      258.79      236.95     46.51 o 
  -6 -12   9        6.32        7.50     23.76 o 
  -5 -12   9      289.64      303.43     68.45 o 
  -4 -12   9      185.85      171.88     30.75 o 
  -3 -12   9      466.62      500.45     47.90 o 
  -2 -12   9        8.49       21.00     20.41 o 
  -1 -12   9       70.51       82.66     22.11 o 
   0 -12   9      232.48      269.27     55.82 o 
   1 -12   9        9.34       -5.57     14.31 o 
   2 -12   9      178.19      185.79     27.60 o 
   3 -12   9     1165.88     1137.74     56.49 o 
   4 -12   9     1428.77     1461.87     62.82 o 
   5 -12   9     2020.16     2069.73     75.71 o 
   6 -12   9       25.30       54.52     27.48 o 
   7 -12   9      893.29      736.21     75.30 o 
   8 -12   9        0.67        2.44     24.27 o 
   9 -12   9      533.15      657.05     75.35 o 
  10 -12   9      396.87      548.71     71.59 o 
  11 -12   9       49.33      114.83     64.34 o 
 -10 -11   9      157.78      132.20     41.40 o 
  -9 -11   9       40.43      -35.78     27.41 o 
  -8 -11   9       24.84       19.80     27.38 o 
  -7 -11   9     1181.93     1193.71     75.76 o 
  -6 -11   9       87.25       64.46     33.15 o 
  -5 -11   9     1773.59     1589.37     74.24 o 
  -4 -11   9        2.47       27.24     26.23 o 
  -3 -11   9     1477.38     1424.95     66.66 o 
  -2 -11   9      669.02      579.98     47.04 o 
  -1 -11   9      792.45      746.45     49.83 o 
   0 -11   9     2555.25     2589.74     77.93 o 
   1 -11   9     1049.89     1083.49     54.78 o 
   2 -11   9     1194.63     1091.78     42.94 o 
   3 -11   9     3768.45     3241.22    146.79 o 
   4 -11   9      416.22      406.93     40.14 o 
   5 -11   9     5226.13     5200.56    115.24 o 
   6 -11   9      583.49      510.61     61.17 o 
   7 -11   9      448.66      418.88     57.07 o 
   8 -11   9      576.30      663.93     75.88 o 
   9 -11   9       45.06       84.72     33.09 o 
  10 -11   9      340.69      344.43     58.32 o 
  11 -11   9       31.71       37.84     60.23 o 
  12 -11   9       17.45      -20.08     87.26 o 
 -10 -10   9      140.08      198.20     46.17 o 
  -9 -10   9      419.36      399.79     92.80 o 
  -8 -10   9       54.85       49.21     23.78 o 
  -7 -10   9     2489.64     2454.43     93.62 o 
  -6 -10   9       29.04      -21.45     20.07 o 
  -5 -10   9     1623.42     1549.02     68.71 o 
  -4 -10   9      388.11      392.01     69.94 o 
  -3 -10   9     1715.36     1583.52     87.64 o 
  -2 -10   9     2564.52     2579.80     80.43 o 
  -1 -10   9      910.54      903.36     49.13 o 
   0 -10   9     2001.72     1960.42     52.82 o 
   1 -10   9     1111.22     1005.91     40.17 o 
   2 -10   9      158.18      153.57     21.74 o 
   3 -10   9     2640.69     2720.41     79.56 o 
   4 -10   9      878.17      772.57     49.37 o 
   5 -10   9     2835.13     2641.41     80.76 o 
   6 -10   9     1073.74     1026.17     78.31 o 
   7 -10   9     1399.80     1317.38     90.95 o 
   8 -10   9     1273.23     1171.48     92.02 o 
   9 -10   9        0.39       -4.49     24.44 o 
  10 -10   9      203.39      262.75     57.07 o 
  11 -10   9      216.44      196.51     87.11 o 
  12 -10   9       50.17       42.49     44.45 o 
 -11  -9   9      106.48      176.18     56.94 o 
 -10  -9   9      400.11      388.63     63.82 o 
  -9  -9   9     1166.36     1117.24    129.69 o 
  -8  -9   9        1.81       49.88     23.41 o 
  -7  -9   9     1429.68     1361.87     69.82 o 
  -6  -9   9     1058.24     1133.24     74.63 o 
  -5  -9   9      425.77      443.16     43.95 o 
  -4  -9   9     1277.64     1478.63    135.67 o 
  -3  -9   9      378.88      393.99     37.82 o 
  -2  -9   9     2528.91     2345.75     71.40 o 
  -1  -9   9      703.99      674.99     31.80 o 
   0  -9   9     1641.95     1721.48     47.50 o 
   1  -9   9     2616.82     2612.54     72.15 o 
   2  -9   9      365.48      346.24     26.25 o 
   3  -9   9     1788.03     1783.95     49.29 o 
   4  -9   9     2316.88     2362.17     72.97 o 
   5  -9   9     3532.03     3348.76     87.22 o 
   6  -9   9      541.71      622.56    132.10 o 
   7  -9   9      168.88      173.66     38.55 o 
   8  -9   9     1258.43     1220.51    129.76 o 
   9  -9   9       93.21      142.42     37.61 o 
  10  -9   9      171.51      115.92     47.08 o 
  11  -9   9     1142.66     1156.19    104.25 o 
  12  -9   9      127.55       75.60     37.33 o 
 -11  -8   9      494.60      520.54     73.25 o 
 -10  -8   9      324.61      293.17     63.83 o 
  -9  -8   9     1342.58     1328.86    101.23 o 
  -8  -8   9      123.60      153.71     37.75 o 
  -7  -8   9      177.85      236.64     35.04 o 
  -6  -8   9      935.93      916.60     58.63 o 
  -5  -8   9      213.90      216.97     31.10 o 
  -4  -8   9     1618.30     1601.06     62.77 o 
  -3  -8   9      221.22      233.84     29.78 o 
  -2  -8   9     1628.84     1442.70     42.58 o 
  -1  -8   9     1217.35     1232.63     39.56 o 
   0  -8   9      525.91      424.28     26.01 o 
   1  -8   9     4848.86     4954.63     89.81 o 
   2  -8   9      419.01      413.38     30.61 o 
   3  -8   9     8118.51     8411.88    100.71 o 
   4  -8   9     1094.58     1128.68     40.26 o 
   5  -8   9     5729.78     5929.42    112.37 o 
   6  -8   9       97.59      106.06     31.45 o 
   7  -8   9       13.55       75.29     28.51 o 
   8  -8   9      623.37      655.15     71.81 o 
   9  -8   9      700.88      652.77     74.57 o 
  10  -8   9      249.35      167.39     38.48 o 
  11  -8   9     1375.83     1392.38    158.46 o 
  12  -8   9       86.13      135.58     37.42 o 
 -12  -7   9      119.11       93.81     39.57 o 
 -11  -7   9      437.63      530.70     72.01 o 
 -10  -7   9       70.58       46.15     33.27 o 
  -9  -7   9      787.25      805.01     80.75 o 
  -8  -7   9      215.67      174.37     30.84 o 
  -7  -7   9       33.41        5.07     24.65 o 
  -6  -7   9     1306.12     1349.70     62.28 o 
  -5  -7   9      136.00      175.46     27.74 o 
  -4  -7   9     1382.80     1368.33     43.00 o 
  -3  -7   9     1256.42     1308.79     40.64 o 
  -2  -7   9      127.52      137.26     17.27 o 
  -1  -7   9     2229.86     2129.17     48.31 o 
   0  -7   9      577.75      738.45     28.82 o 
   1  -7   9     5470.66     5721.19     71.58 o 
   2  -7   9     1533.56     1544.73     39.10 o 
   3  -7   9     5860.25     5614.72    110.28 o 
   4  -7   9        2.92       11.19     10.98 o 
   5  -7   9     5037.27     4832.43     81.07 o 
   6  -7   9     2866.17     2493.72    103.70 o 
   7  -7   9       27.94       66.78     25.50 o 
   8  -7   9     1692.07     1481.09    159.82 o 
   9  -7   9     1312.52     1257.02     95.18 o 
  10  -7   9      861.84      806.79     83.68 o 
  11  -7   9      751.58      687.24     82.35 o 
  12  -7   9        4.29        1.07     30.44 o 
 -12  -6   9       10.41      116.23     38.07 o 
 -11  -6   9      379.98      341.55     57.77 o 
 -10  -6   9        0.26       18.46     43.16 o 
  -9  -6   9     1080.96     1051.80     88.27 o 
  -8  -6   9      741.59      877.57     58.87 o 
  -7  -6   9      229.62      214.90     37.12 o 
  -6  -6   9      182.12      241.80     32.16 o 
  -5  -6   9      169.02      195.61     23.78 o 
  -4  -6   9     1202.91     1252.59     40.65 o 
  -3  -6   9     2541.05     2526.19     54.69 o 
  -2  -6   9       28.29       36.38     13.12 o 
  -1  -6   9     6325.44     6682.91    105.55 o 
   0  -6   9     4791.03     4913.28     60.07 o 
   1  -6   9    13047.79    12776.56    150.05 o 
   2  -6   9      153.13      113.22     13.38 o 
   3  -6   9      970.20      830.23     31.17 o 
   4  -6   9       33.42       56.94     17.09 o 
   5  -6   9        1.24       12.34     16.67 o 
   6  -6   9     2849.15     2779.16     80.46 o 
   7  -6   9      606.38      601.80     65.59 o 
   8  -6   9     1196.64     1244.73     90.82 o 
   9  -6   9     2139.43     2174.91    110.73 o 
  10  -6   9      185.53      154.29     43.55 o 
  11  -6   9      380.13      320.76    114.49 o 
  12  -6   9       83.08      118.52     36.10 o 
 -12  -5   9      179.03      199.96     47.50 o 
 -11  -5   9     1123.35     1260.63    102.23 o 
 -10  -5   9        2.82       10.60     27.96 o 
  -9  -5   9     1123.99     1048.05    121.85 o 
  -8  -5   9       80.24      105.99     25.32 o 
  -7  -5   9      140.38      119.75     25.89 o 
  -6  -5   9       12.66       12.36     12.60 o 
  -5  -5   9      362.49      373.36     28.25 o 
  -4  -5   9     1475.44     1438.81     43.31 o 
  -3  -5   9    16772.49    17437.56    141.70 o 
  -2  -5   9        0.14        7.39      9.58 o 
  -1  -5   9    24910.10    25036.72    230.12 o 
   0  -5   9        0.60       19.50     14.23 o 
   1  -5   9     1230.19     1309.10     49.47 o 
   2  -5   9     1039.46     1025.76     26.88 o 
   3  -5   9      887.76      862.64     44.50 o 
   4  -5   9       33.00       42.57     13.33 o 
   5  -5   9     3431.63     3345.44     81.97 o 
   6  -5   9      317.13      300.51     41.89 o 
   7  -5   9      723.87      737.42     52.18 o 
   8  -5   9       45.64       36.63     26.08 o 
   9  -5   9      627.25      605.51     70.42 o 
  10  -5   9       11.75       -1.16     25.09 o 
  11  -5   9      617.10      568.09     74.70 o 
  12  -5   9        0.01        5.74     29.76 o 
 -13  -4   9      913.65      871.11     94.61 o 
 -12  -4   9      128.45      161.94     45.22 o 
 -11  -4   9     1482.73     1460.91    107.38 o 
 -10  -4   9       64.55      112.42     52.58 o 
  -9  -4   9      427.37      474.07     60.06 o 
  -8  -4   9      442.34      408.73     41.66 o 
  -7  -4   9      570.93      547.25     35.73 o 
  -6  -4   9      219.52      239.23     24.86 o 
  -5  -4   9     4877.61     4678.66     80.23 o 
  -4  -4   9       49.37       73.25     15.11 o 
  -3  -4   9    20182.98    20325.64    157.85 o 
  -2  -4   9      184.84      182.64     17.79 o 
  -1  -4   9    11774.78    12411.86    103.69 o 
   0  -4   9     2763.36     2764.50     67.34 o 
   1  -4   9     2970.85     3174.67     79.13 o 
   2  -4   9        4.90       15.00      9.51 o 
   3  -4   9     1103.70     1233.36     35.95 o 
   4  -4   9       38.73       55.59     13.69 o 
   5  -4   9     2376.86     2407.18     57.13 o 
   6  -4   9        1.04        4.63     19.34 o 
   7  -4   9     1674.63     1727.74     71.57 o 
   8  -4   9       17.27       37.42     22.46 o 
   9  -4   9     1426.21     1427.30    100.41 o 
  10  -4   9      241.89      243.83     50.48 o 
  11  -4   9      933.82     1122.33     99.92 o 
  12  -4   9       79.50       52.74     58.65 o 
 -13  -3   9      733.95      634.90     83.06 o 
 -12  -3   9       63.77      105.66     59.00 o 
 -11  -3   9     1157.34     1267.48    161.97 o 
 -10  -3   9      317.31      303.34     59.16 o 
  -9  -3   9      329.13      303.13     50.14 o 
  -8  -3   9      896.22      950.55     49.81 o 
  -7  -3   9     4485.68     4423.13    100.33 o 
  -6  -3   9      105.23      126.35     19.17 o 
  -5  -3   9     8263.67     8890.56    108.97 o 
  -4  -3   9      213.37      229.09     21.73 o 
  -3  -3   9     8358.47     8695.26     95.58 o 
  -2  -3   9       20.57        8.64      8.73 o 
  -1  -3   9     5680.42     5931.91     61.89 o 
   0  -3   9     1112.88     1057.52     42.58 o 
   1  -3   9       39.73       28.29     15.27 o 
   2  -3   9      157.48      150.26     19.95 o 
   3  -3   9      949.66      990.61     33.74 o 
   4  -3   9       69.55      117.78     17.01 o 
   5  -3   9     4351.74     4722.39     80.67 o 
   6  -3   9       65.65       96.86     22.72 o 
   7  -3   9     3325.67     2975.37     90.12 o 
   8  -3   9        7.31       34.02     18.87 o 
   9  -3   9     1107.02     1189.58     72.38 o 
  10  -3   9      131.66      142.83     38.05 o 
  11  -3   9      292.72      278.11     51.27 o 
  12  -3   9       51.48       11.81     53.40 o 
 -13  -2   9      669.98      721.10    112.68 o 
 -12  -2   9      108.11      122.63     42.84 o 
 -11  -2   9      161.16      182.71     43.73 o 
 -10  -2   9      649.32      811.22     84.83 o 
  -9  -2   9        8.47       -1.84     20.72 o 
  -8  -2   9       77.63      109.57     19.14 o 
  -7  -2   9     2964.02     3062.74     73.43 o 
  -6  -2   9      871.27      955.99     39.80 o 
  -5  -2   9     8035.53     8122.38    103.25 o 
  -4  -2   9     4005.96     4691.05     89.57 o 
  -3  -2   9     6546.49     6347.83     80.93 o 
  -2  -2   9       40.46       15.02     12.79 o 
  -1  -2   9     1625.12     1430.72     33.29 o 
   0  -2   9      710.78      761.25     24.46 o 
   1  -2   9       67.99       53.15     10.69 o 
   2  -2   9      601.63      700.48     28.65 o 
   3  -2   9      964.69      976.47     35.36 o 
   4  -2   9        9.80       -1.17     10.59 o 
   5  -2   9     7247.12     6931.78    100.23 o 
   6  -2   9      156.97      239.37     34.36 o 
   7  -2   9     6970.68     6883.46    176.49 o 
   8  -2   9        1.82       -6.76     18.30 o 
   9  -2   9     1341.91     1290.67     91.95 o 
  10  -2   9        0.33        5.00     24.22 o 
  11  -2   9       60.03       63.83     33.20 o 
 -13  -1   9      369.60      341.09     63.83 o 
 -12  -1   9       87.12      101.55     49.07 o 
 -11  -1   9       52.97       85.81     82.08 o 
 -10  -1   9     1178.28     1270.13     67.57 o 
  -9  -1   9      729.05      702.48     51.63 o 
  -8  -1   9      156.47      166.22     22.52 o 
  -7  -1   9     1607.96     1630.64     51.89 o 
  -6  -1   9     1587.06     1545.93     50.40 o 
  -5  -1   9     6914.87     7085.06    112.46 o 
  -4  -1   9      416.72      419.22     26.26 o 
  -3  -1   9     3811.15     3355.07     60.90 o 
  -2  -1   9       23.08       19.15     10.53 o 
  -1  -1   9     1877.04     2136.64     43.57 o 
   0  -1   9     1352.54     1558.28     37.62 o 
   1  -1   9      758.41      683.60     28.48 o 
   2  -1   9       17.85       25.34     10.70 o 
   3  -1   9     5385.05     5396.82     81.30 o 
   4  -1   9     1457.72     1452.18     45.95 o 
   5  -1   9     7004.43     7215.99    105.32 o 
   6  -1   9       32.71       62.24     19.89 o 
   7  -1   9     6533.21     6423.96    134.69 o 
   8  -1   9        8.55       10.78     27.00 o 
   9  -1   9      637.01      587.20     54.43 o 
  10  -1   9      197.49      180.60     46.06 o 
  11  -1   9       31.47        8.66     42.43 o 
 -13   0   9       17.75        4.11     43.00 o 
 -12   0   9      264.36      372.50     56.44 o 
 -11   0   9     2176.37     2257.40     87.96 o 
 -10   0   9      229.01      289.68     37.07 o 
  -9   0   9     3851.61     3836.28    103.50 o 
  -8   0   9        2.00        5.34     12.60 o 
  -7   0   9     5340.45     5185.92     91.13 o 
  -6   0   9      163.07      185.59     21.65 o 
  -5   0   9     3966.06     3883.18     70.62 o 
  -4   0   9       30.15       40.66     13.25 o 
  -3   0   9      565.37      702.23     29.56 o 
  -2   0   9     1018.85     1022.84     32.85 o 
  -1   0   9      876.32      915.91     31.79 o 
   0   0   9      208.02      217.87     19.18 o 
   1   0   9     4584.52     4764.36     71.87 o 
   2   0   9     1768.84     1558.99     44.39 o 
   3   0   9     8753.05     8342.14    105.38 o 
   4   0   9     1114.03     1106.05     42.45 o 
   5   0   9     2618.01     2741.48     67.14 o 
   6   0   9        0.79       22.69     17.31 o 
   7   0   9     1602.33     1631.72     69.96 o 
   8   0   9       88.39       63.27     27.64 o 
   9   0   9        3.38       17.30     28.43 o 
  10   0   9       92.61       63.71     33.36 o 
  11   0   9      168.24      281.64     82.46 o 
 -13   1   9      254.33      331.98     80.18 o 
 -12   1   9        8.16        9.83     33.74 o 
 -11   1   9     2202.25     2224.20    110.21 o 
 -10   1   9      568.78      596.89     52.73 o 
  -9   1   9     4530.75     4289.77    175.45 o 
  -8   1   9       91.40       69.61     17.23 o 
  -7   1   9     5573.23     5414.81     92.59 o 
  -6   1   9      133.91      147.56     19.21 o 
  -5   1   9     2735.86     2956.69     62.20 o 
  -4   1   9     1449.02     1424.44     41.59 o 
  -3   1   9      586.36      620.29     28.82 o 
  -2   1   9      198.18      168.30     17.98 o 
  -1   1   9      764.01      653.81     28.71 o 
   0   1   9       43.78       26.78     11.08 o 
   1   1   9     3865.28     3760.32     67.11 o 
   2   1   9     1510.77     1718.60     49.42 o 
   3   1   9     5939.54     6170.75     94.73 o 
   4   1   9       51.48       52.13     19.98 o 
   5   1   9      574.90      602.13     38.12 o 
   6   1   9        3.94        0.43     20.94 o 
   7   1   9       48.25       68.15     23.53 o 
   8   1   9        3.11       -4.16     20.66 o 
   9   1   9      124.56      103.71     37.13 o 
  10   1   9        0.09      -10.33     28.68 o 
  11   1   9      230.67      171.17     63.87 o 
 -13   2   9       97.56       94.61     35.63 o 
 -12   2   9       44.71       45.04     31.17 o 
 -11   2   9     1462.72     1451.15     93.64 o 
 -10   2   9       57.28       48.58     28.06 o 
  -9   2   9     4294.08     4140.72    138.17 o 
  -8   2   9      295.34      290.78     34.95 o 
  -7   2   9     4735.66     4727.73     86.59 o 
  -6   2   9      788.23      800.42     36.48 o 
  -5   2   9      718.69      782.08     34.29 o 
  -4   2   9      524.29      445.30     31.45 o 
  -3   2   9      895.18      898.49     34.40 o 
  -2   2   9     1724.89     1809.01     42.81 o 
  -1   2   9     4704.71     4347.78     74.91 o 
   0   2   9       43.17       82.18     15.51 o 
   1   2   9     8615.65     8274.46    102.55 o 
   2   2   9      570.63      545.76     32.77 o 
   3   2   9     3528.49     3239.57     93.61 o 
   4   2   9       86.98      109.97     19.29 o 
   5   2   9      581.64      513.05     37.37 o 
   6   2   9      473.60      605.65     50.06 o 
   7   2   9       20.32       39.03     33.69 o 
   8   2   9       97.32      112.67     37.50 o 
   9   2   9      206.94      251.25     50.09 o 
  10   2   9        3.65       20.02     32.70 o 
 -13   3   9      324.34      302.92     55.98 o 
 -12   3   9      160.21       97.74     57.01 o 
 -11   3   9     2148.59     1890.66    102.90 o 
 -10   3   9       94.47      142.21     35.13 o 
  -9   3   9     4913.03     5083.61    190.14 o 
  -8   3   9       29.20       50.59     20.66 o 
  -7   3   9     5112.58     5125.43    111.62 o 
  -6   3   9       61.83       47.83     18.94 o 
  -5   3   9     1221.92     1161.23     51.88 o 
  -4   3   9      560.75      653.91     43.90 o 
  -3   3   9     6391.68     5932.86    108.95 o 
  -2   3   9      235.96      287.34     20.29 o 
  -1   3   9     6642.31     6427.63     96.93 o 
   0   3   9      156.86      202.24     21.17 o 
   1   3   9     6498.74     5684.09     87.77 o 
   2   3   9       16.18       55.02     16.25 o 
   3   3   9     1510.39     1424.91     49.48 o 
   4   3   9       57.60       25.94     16.01 o 
   5   3   9       69.38       86.73     18.74 o 
   6   3   9      577.49      547.33     49.17 o 
   7   3   9      169.71      109.76     33.34 o 
   8   3   9      550.94      558.50    118.60 o 
   9   3   9      433.38      461.20     63.13 o 
  10   3   9       22.85       39.50     34.96 o 
 -13   4   9     1386.92     1292.44    109.10 o 
 -12   4   9       18.63       83.78     47.33 o 
 -11   4   9     1650.96     1687.26    108.98 o 
 -10   4   9       13.42       18.74     22.37 o 
  -9   4   9     2006.56     2138.85    130.77 o 
  -8   4   9       60.59       63.63     30.58 o 
  -7   4   9       51.07       82.64     22.62 o 
  -6   4   9     1256.62     1226.29     56.31 o 
  -5   4   9     2076.90     2110.57     83.33 o 
  -4   4   9     1646.39     1605.08     61.85 o 
  -3   4   9     3241.36     3219.83     84.70 o 
  -2   4   9        3.79       33.48     17.22 o 
  -1   4   9     8266.41     7876.10    127.87 o 
   0   4   9       20.21        7.74     12.22 o 
   1   4   9     2890.69     2892.20     65.77 o 
   2   4   9        0.47        1.41     12.93 o 
   3   4   9     1585.09     1627.03     54.63 o 
   4   4   9      123.98      152.71     23.84 o 
   5   4   9      175.86      182.54     27.02 o 
   6   4   9       61.05       34.98     33.83 o 
   7   4   9      425.24      445.86     61.78 o 
   8   4   9       95.47       72.69     73.70 o 
   9   4   9     1165.82     1366.18    108.82 o 
 -13   5   9     1793.69     1593.39    120.01 o 
 -12   5   9      173.38      155.53     40.68 o 
 -11   5   9      933.12      954.97     89.24 o 
 -10   5   9       89.28       82.78     26.72 o 
  -9   5   9      136.76       82.75     43.38 o 
  -8   5   9       51.84       21.40     18.63 o 
  -7   5   9      210.42      249.00     34.26 o 
  -6   5   9      205.34      196.09     29.82 o 
  -5   5   9      575.89      591.77     60.65 o 
  -4   5   9      468.25      465.02     42.12 o 
  -3   5   9      742.02      671.69     47.52 o 
  -2   5   9      379.48      312.24     34.85 o 
  -1   5   9     3141.38     3020.74    153.35 o 
   0   5   9      167.65      126.56     25.61 o 
   1   5   9     1852.77     1840.84     67.56 o 
   2   5   9      144.15      172.71     23.74 o 
   3   5   9        0.11       -5.92     13.30 o 
   4   5   9      582.13      590.30     41.73 o 
   5   5   9      721.55      720.87     55.95 o 
   6   5   9        9.10      -28.04     56.22 o 
   7   5   9      600.21      747.10     82.62 o 
   8   5   9       60.30       16.74     72.72 o 
   9   5   9      850.00      970.25    108.86 o 
 -13   6   9      919.72      951.24     98.55 o 
 -12   6   9       12.19       37.63     28.25 o 
 -11   6   9        2.25       -9.99     53.46 o 
 -10   6   9       26.55        5.12     29.69 o 
  -9   6   9       15.99      -13.50     18.00 o 
  -8   6   9      328.20      330.87     56.06 o 
  -7   6   9     1201.29     1289.20     65.24 o 
  -6   6   9      602.43      704.17     69.86 o 
  -5   6   9     1890.95     1789.01     69.70 o 
  -4   6   9      228.28      164.47     28.11 o 
  -3   6   9      615.37      625.13     47.89 o 
  -2   6   9       47.89       81.24     21.59 o 
  -1   6   9     1334.19     1327.56     59.29 o 
   0   6   9     2309.94     2226.84     76.08 o 
   1   6   9      223.00      189.10     29.77 o 
   2   6   9      686.66      768.68     53.80 o 
   3   6   9       31.63       46.59     22.25 o 
   4   6   9      157.55      119.04     65.51 o 
   5   6   9     1393.34     1452.26     74.51 o 
   6   6   9      109.93      188.90     71.64 o 
   7   6   9     1129.86     1142.60     96.87 o 
   8   6   9       79.41       83.15     36.95 o 
 -13   7   9      288.62      325.98     60.95 o 
 -12   7   9       49.07      193.10     42.70 o 
 -11   7   9       55.06      112.14     36.28 o 
 -10   7   9       25.99       72.47     30.57 o 
  -9   7   9      367.02      393.46     57.93 o 
  -8   7   9      816.19      837.36     60.74 o 
  -7   7   9      865.58      959.62    137.53 o 
  -6   7   9        5.96       15.45     18.52 o 
  -5   7   9     7821.91     7854.55    151.49 o 
  -4   7   9      674.08      592.23     50.91 o 
  -3   7   9     5475.08     5459.90    122.16 o 
  -2   7   9      917.06      920.58     57.61 o 
  -1   7   9      513.50      473.59     44.53 o 
   0   7   9     1469.25     1544.62     65.63 o 
   1   7   9       74.78      135.59     25.24 o 
   2   7   9      261.48      222.45     38.50 o 
   3   7   9      748.33      676.26     73.26 o 
   4   7   9       77.64      155.72     73.16 o 
   5   7   9     1195.60     1181.42     92.29 o 
   6   7   9       84.94       76.89     47.11 o 
   7   7   9      706.42      772.72    118.63 o 
   8   7   9       22.54      -18.46     39.96 o 
 -13   8   9      128.63      262.92     55.26 o 
 -12   8   9      241.01      333.64     59.09 o 
 -11   8   9       61.36       38.23     26.96 o 
 -10   8   9       22.64       35.71     29.37 o 
  -9   8   9      818.30      688.06     84.01 o 
  -8   8   9      174.00      171.36     31.36 o 
  -7   8   9     1119.13     1206.12     70.94 o 
  -6   8   9       10.60      -16.21     18.20 o 
  -5   8   9     3653.42     3512.38    105.15 o 
  -4   8   9       21.70       10.04     19.41 o 
  -3   8   9     2810.98     2707.50     90.17 o 
  -2   8   9      553.81      528.48     48.80 o 
  -1   8   9        4.75       29.13     18.32 o 
   0   8   9      428.72      373.33     41.16 o 
   1   8   9     1163.85     1150.30     63.68 o 
   2   8   9     1302.20     1249.51     94.20 o 
   3   8   9     1573.34     1447.00    101.25 o 
   4   8   9       66.09       66.91     57.54 o 
   5   8   9      478.93      546.32     90.65 o 
   6   8   9       27.31      -11.76     39.58 o 
   7   8   9      123.20       98.58     50.71 o 
 -12   9   9      368.46      379.02     59.86 o 
 -11   9   9        4.06       19.82     27.86 o 
 -10   9   9      163.33      147.93     41.99 o 
  -9   9   9     1130.01     1101.34     94.04 o 
  -8   9   9       24.78       27.04     22.59 o 
  -7   9   9     2215.27     2149.56     86.74 o 
  -6   9   9      149.54      179.78     31.87 o 
  -5   9   9     2436.29     2484.34    111.26 o 
  -4   9   9       17.71       39.14     22.18 o 
  -3   9   9     1400.75     1258.88     71.49 o 
  -2   9   9      141.68      176.07     30.15 o 
  -1   9   9      506.81      527.38     50.03 o 
   0   9   9       23.71       -4.61     21.49 o 
   1   9   9     1859.86     1723.07    118.41 o 
   2   9   9      290.13      250.43     48.76 o 
   3   9   9     1401.24     1462.69    105.44 o 
   4   9   9       37.31      106.83     37.62 o 
   5   9   9      673.66      741.10     82.36 o 
   6   9   9        0.49       70.44     52.61 o 
 -12  10   9       85.99      138.02     48.75 o 
 -11  10   9      124.63       52.98     38.76 o 
 -10  10   9       45.65       42.57     31.16 o 
  -9  10   9      980.75      894.68     90.16 o 
  -8  10   9      203.32      175.28     32.82 o 
  -7  10   9     2408.51     2199.17     91.23 o 
  -6  10   9      201.41      284.93     49.92 o 
  -5  10   9      819.31      853.31     65.34 o 
  -4  10   9      303.50      309.99     40.66 o 
  -3  10   9      225.79      230.14     35.14 o 
  -2  10   9        5.16       29.39     19.26 o 
  -1  10   9      454.07      479.80     64.39 o 
   0  10   9      108.28      150.63     44.24 o 
   1  10   9      519.27      589.32     75.00 o 
   2  10   9      221.14      245.31     49.92 o 
   3  10   9      564.38      480.04     71.81 o 
   4  10   9       19.63       92.90     35.15 o 
   5  10   9      697.14      776.10    124.16 o 
 -11  11   9      774.66      703.39     83.96 o 
 -10  11   9        0.18       51.44     34.15 o 
  -9  11   9     1283.81     1155.25    102.05 o 
  -8  11   9      401.08      340.98     59.72 o 
  -7  11   9      831.11      889.21    107.19 o 
  -6  11   9      197.09      151.61     57.36 o 
  -5  11   9        3.09       48.15     22.41 o 
  -4  11   9      612.77      615.11     58.46 o 
  -3  11   9        7.51       -0.99     18.41 o 
  -2  11   9        2.00      -40.80     37.66 o 
  -1  11   9      375.50      302.28     52.61 o 
   0  11   9       60.35       47.90     32.62 o 
   1  11   9      279.34      347.76     60.50 o 
   2  11   9        0.24       93.42     32.87 o 
   3  11   9      410.94      547.49    106.04 o 
   4  11   9       49.83       60.48     36.58 o 
 -10  12   9        0.02       42.32     30.49 o 
  -9  12   9      750.06      874.70     92.97 o 
  -8  12   9       94.11      127.26     40.82 o 
  -7  12   9       58.32       30.77     24.74 o 
  -6  12   9       69.68       90.34     25.61 o 
  -5  12   9        3.90       29.00     22.57 o 
  -4  12   9      719.03      796.14     67.09 o 
  -3  12   9       80.18       91.93     37.25 o 
  -2  12   9        1.95       21.69     31.40 o 
  -1  12   9      225.71      207.59     67.76 o 
   0  12   9      147.05      158.96     51.50 o 
   1  12   9      287.78      395.19     63.73 o 
   2  12   9      277.27      338.36    131.08 o 
   3  12   9      354.08      298.01     53.68 o 
  -9  13   9      165.45      295.90     66.93 o 
  -8  13   9      147.69      135.79     63.74 o 
  -7  13   9        0.96      -29.11     20.04 o 
  -6  13   9      802.16      878.55     71.73 o 
  -5  13   9       68.93      162.77     29.27 o 
  -4  13   9      748.37      748.31     89.67 o 
  -3  13   9      362.20      466.14     66.84 o 
  -2  13   9      122.28       92.77     39.97 o 
  -1  13   9      424.48      447.64     70.45 o 
   0  13   9      181.20      181.98     48.18 o 
   1  13   9      218.85      346.35    116.89 o 
   2  13   9      369.55      366.05     60.77 o 
  -8  14   9      338.06      501.38     78.54 o 
  -7  14   9        4.60       19.94     22.12 o 
  -6  14   9      956.80      973.84     78.92 o 
  -5  14   9      178.36      160.81     45.37 o 
  -4  14   9      701.87      813.00     90.91 o 
  -3  14   9      486.64      452.05     69.18 o 
  -2  14   9       34.66       68.69     32.12 o 
  -1  14   9      448.96      406.25    141.93 o 
   0  14   9      170.91      208.23     64.31 o 
  -1 -19  10      339.02      303.34     56.72 o 
   0 -19  10      649.64      761.69     85.39 o 
   1 -19  10      120.58      184.03     42.29 o 
   2 -19  10      608.05      865.99    132.35 o 
   3 -19  10       25.01       65.38     54.32 o 
   4 -19  10       74.44      111.17     54.32 o 
  -3 -18  10      777.75      767.29     89.42 o 
  -2 -18  10      362.50      356.11     61.27 o 
  -1 -18  10      133.81      126.95     41.27 o 
   0 -18  10      693.00      683.09     79.65 o 
   1 -18  10       42.01       19.89     32.20 o 
   2 -18  10      366.42      432.15     85.02 o 
   3 -18  10      358.00      309.35     51.11 o 
   4 -18  10       11.31      -40.81     27.21 o 
   5 -18  10     1247.52     1297.69    141.96 o 
  -4 -17  10      204.87      238.42     57.80 o 
  -3 -17  10      562.64      682.10     83.15 o 
  -2 -17  10      340.88      158.25     44.04 o 
  -1 -17  10        0.60      -28.46     49.13 o 
   0 -17  10      398.82      498.73     68.07 o 
   1 -17  10      869.77      861.22    128.87 o 
   2 -17  10      263.96      280.26     51.71 o 
   3 -17  10     1013.17     1029.73     90.87 o 
   4 -17  10       61.90       59.02     29.05 o 
   5 -17  10     1007.40      652.58    105.47 o 
   6 -17  10       76.45      135.89     52.42 o 
   7 -17  10       92.43      108.68     32.69 o 
   8 -17  10      207.38      153.91     60.89 o 
  -6 -16  10      134.59      228.23     48.13 o 
  -5 -16  10     1113.37     1156.04    107.06 o 
  -4 -16  10      165.63      181.54     89.92 o 
  -3 -16  10       20.49       24.84     84.67 o 
  -2 -16  10      200.55      263.87     52.48 o 
  -1 -16  10      153.16      129.24     41.45 o 
   0 -16  10      115.90      148.75     71.58 o 
   1 -16  10     1323.03     1431.71    102.89 o 
   2 -16  10      224.05      218.94     51.76 o 
   3 -16  10     1053.75     1187.61     96.53 o 
   4 -16  10       46.41       31.80     48.56 o 
   5 -16  10      931.30     1129.92     88.85 o 
   6 -16  10       98.61      165.10     64.28 o 
   7 -16  10      217.79      326.85     97.38 o 
   8 -16  10      771.51      564.46     70.77 o 
   9 -16  10       16.53      -31.49     27.22 o 
  -7 -15  10      504.45      473.39     54.81 o 
  -6 -15  10      235.03      253.57     56.74 o 
  -5 -15  10      493.51      618.62     78.60 o 
  -4 -15  10      186.41      124.36     38.72 o 
  -3 -15  10      125.01      135.87     40.05 o 
  -2 -15  10      367.58      321.12     53.82 o 
  -1 -15  10      526.50      464.12     65.86 o 
   0 -15  10      790.91     1020.57     88.51 o 
   1 -15  10     1693.54     1936.55    103.34 o 
   2 -15  10       19.51       43.09     27.65 o 
   3 -15  10      610.34      727.28     73.99 o 
   4 -15  10      132.92      110.64     42.65 o 
   5 -15  10      958.10      982.09     68.95 o 
   6 -15  10      432.51      492.98     61.41 o 
   7 -15  10      261.30      373.05     56.05 o 
   8 -15  10      851.52      925.44    116.03 o 
   9 -15  10        1.50       27.03     43.38 o 
  10 -15  10      380.46      295.32     57.75 o 
  -8 -14  10       33.20       77.20     28.21 o 
  -7 -14  10       40.15      -37.90     25.26 o 
  -6 -14  10      163.89      231.56     48.57 o 
  -5 -14  10        0.91        4.53     21.31 o 
  -4 -14  10      524.24      550.19     55.65 o 
  -3 -14  10      383.61      341.60     55.12 o 
  -2 -14  10      702.75      733.00     78.17 o 
  -1 -14  10      338.25      491.32     62.76 o 
   0 -14  10      699.29      744.57     74.95 o 
   1 -14  10     1263.34     1466.85     87.70 o 
   2 -14  10      211.81      167.40     38.99 o 
   3 -14  10     1216.29      993.74     80.37 o 
   4 -14  10      627.66      695.96     54.29 o 
   5 -14  10      783.34      952.07     62.54 o 
   6 -14  10      767.71      759.83     75.24 o 
   7 -14  10       62.20       92.65     30.43 o 
   8 -14  10      185.75      185.07     42.46 o 
   9 -14  10        0.24      -38.75     25.83 o 
  10 -14  10       58.34       37.84     48.94 o 
  -8 -13  10      227.75      297.55     42.61 o 
  -7 -13  10       57.96       22.58     22.31 o 
  -6 -13  10      809.98      817.93     81.22 o 
  -5 -13  10        4.29      -27.41     45.69 o 
  -4 -13  10      614.75      619.14     57.02 o 
  -3 -13  10      355.53      333.23     41.97 o 
  -2 -13  10        1.00        8.04     23.75 o 
  -1 -13  10      639.31      590.97     66.67 o 
   0 -13  10      192.55      220.80     44.46 o 
   1 -13  10     2012.59     2068.68    101.03 o 
   2 -13  10     1096.07     1135.20    100.26 o 
   3 -13  10     2145.20     2205.52     78.45 o 
   4 -13  10     2731.63     2589.14     86.12 o 
   5 -13  10      240.32      198.14     30.61 o 
   6 -13  10      921.25     1011.35     83.41 o 
   7 -13  10      240.86       93.76     34.76 o 
   8 -13  10      246.11      144.83     48.47 o 
   9 -13  10      159.98      234.11     96.50 o 
  10 -13  10        4.09       16.29     29.97 o 
  11 -13  10      317.07      290.29     54.17 o 
  -9 -12  10      184.74       14.33     36.90 o 
  -8 -12  10      383.62      437.19    128.56 o 
  -7 -12  10        0.85        4.11     21.57 o 
  -6 -12  10     1455.77     1462.20     97.60 o 
  -5 -12  10      204.01      155.18     31.81 o 
  -4 -12  10     1323.07     1176.67     85.73 o 
  -3 -12  10      990.46     1002.99     63.05 o 
  -2 -12  10      626.40      601.87     78.65 o 
  -1 -12  10      579.48      670.76     67.85 o 
   0 -12  10      310.25      361.61     50.84 o 
   1 -12  10     1035.24     1224.44     83.28 o 
   2 -12  10     1047.94     1075.72     55.75 o 
   3 -12  10      437.52      448.09     42.23 o 
   4 -12  10     2701.40     2658.11     85.46 o 
   5 -12  10       15.07       17.92     27.27 o 
   6 -12  10     1510.92     1407.76     88.78 o 
   7 -12  10     1082.76     1250.18     92.97 o 
   8 -12  10      147.18       90.01     33.75 o 
   9 -12  10      525.32      476.62     66.37 o 
  10 -12  10        6.30       15.17     28.96 o 
  11 -12  10        3.07       10.28     53.88 o 
 -10 -11  10        1.23      -10.79     48.56 o 
  -9 -11  10      116.80      102.62     54.48 o 
  -8 -11  10      820.06      827.62     68.76 o 
  -7 -11  10        2.37       27.51     20.47 o 
  -6 -11  10     2372.56     2227.66     87.83 o 
  -5 -11  10     1127.86     1243.07     84.31 o 
  -4 -11  10     2378.11     2253.86     83.18 o 
  -3 -11  10      382.60      391.58     43.15 o 
  -2 -11  10       22.01        6.78     17.21 o 
  -1 -11  10     3188.15     3192.07     88.84 o 
   0 -11  10     1571.14     1507.79     58.46 o 
   1 -11  10      288.64      282.11     32.59 o 
   2 -11  10      433.31      448.21     39.74 o 
   3 -11  10        1.03        7.42     14.77 o 
   4 -11  10      626.24      627.85     61.90 o 
   5 -11  10     1974.10     2183.48     77.30 o 
   6 -11  10      376.02      360.08     52.54 o 
   7 -11  10     1027.23      952.37     83.23 o 
   8 -11  10        8.52       11.20     25.23 o 
   9 -11  10      649.47      672.87    119.01 o 
  10 -11  10       44.67       57.40     64.94 o 
  11 -11  10       43.34       78.20     58.62 o 
 -10 -10  10      191.23      212.19     49.40 o 
  -9 -10  10      124.70       88.07     39.32 o 
  -8 -10  10     1179.09     1238.11     85.70 o 
  -7 -10  10       41.66       70.06     23.03 o 
  -6 -10  10      529.63      616.86     54.62 o 
  -5 -10  10      846.52      733.42     60.27 o 
  -4 -10  10      204.82      250.26     33.97 o 
  -3 -10  10     1023.97     1066.16     57.60 o 
  -2 -10  10      371.60      423.11     39.37 o 
  -1 -10  10      854.19      746.48     35.65 o 
   0 -10  10      466.99      485.67     43.62 o 
   1 -10  10        2.50      -17.34     11.56 o 
   2 -10  10     1639.85     1567.26     61.82 o 
   3 -10  10      354.09      452.45     40.75 o 
   4 -10  10      747.99      907.23     54.07 o 
   5 -10  10      681.18      667.61     49.27 o 
   6 -10  10     1851.90     1746.00     91.82 o 
   7 -10  10      342.92      407.72     56.42 o 
   8 -10  10       19.89       18.92     23.87 o 
   9 -10  10      346.60      355.22     57.30 o 
  10 -10  10      297.58      247.85     51.07 o 
  11 -10  10        2.08        6.14     28.21 o 
 -11  -9  10      251.48      172.98     66.74 o 
 -10  -9  10      612.39      701.51     84.20 o 
  -9  -9  10        5.14      -41.03     43.22 o 
  -8  -9  10      730.39      802.21     63.95 o 
  -7  -9  10       61.37       80.64     22.66 o 
  -6  -9  10      248.96      332.76     40.03 o 
  -5  -9  10     1612.37     1591.15     67.68 o 
  -4  -9  10        5.22        6.37     16.42 o 
  -3  -9  10     1284.86     1326.71     59.44 o 
  -2  -9  10     1430.30     1441.67     52.64 o 
  -1  -9  10      199.29      199.45     21.09 o 
   0  -9  10      680.56      656.94     42.60 o 
   1  -9  10       87.09       97.78     20.59 o 
   2  -9  10     4049.87     4193.25     97.03 o 
   3  -9  10      206.78      226.54     30.68 o 
   4  -9  10     2125.92     2208.69     73.34 o 
   5  -9  10      144.72      146.33     26.26 o 
   6  -9  10      871.43      813.11     73.11 o 
   7  -9  10      873.18      860.56     79.05 o 
   8  -9  10      555.14      564.66     71.33 o 
   9  -9  10      451.53      354.81     56.49 o 
  10  -9  10      615.40      569.92     72.32 o 
  11  -9  10       10.25      -37.81     65.13 o 
  12  -9  10      746.32      714.63     86.51 o 
 -11  -8  10       11.35       20.27     46.32 o 
 -10  -8  10      401.00      579.46    156.98 o 
  -9  -8  10      136.93      110.40     37.27 o 
  -8  -8  10        1.00      -26.74     17.82 o 
  -7  -8  10      546.21      606.75     81.58 o 
  -6  -8  10      439.78      461.99     44.76 o 
  -5  -8  10      857.70      946.37     56.78 o 
  -4  -8  10      876.67      863.15     52.85 o 
  -3  -8  10      138.52      135.07     18.47 o 
  -2  -8  10     1340.35     1320.13     42.00 o 
  -1  -8  10      180.52      201.24     20.72 o 
   0  -8  10     2683.22     2594.97     53.58 o 
   1  -8  10      153.51      181.03     26.31 o 
   2  -8  10     2527.82     2367.60     71.08 o 
   3  -8  10      565.00      541.76     41.74 o 
   4  -8  10     1161.08     1044.63     52.33 o 
   5  -8  10       47.10       52.69     19.08 o 
   6  -8  10       13.39       15.10     23.83 o 
   7  -8  10     1377.92     1355.66    102.98 o 
   8  -8  10     2046.38     1917.86    104.21 o 
   9  -8  10      766.13      686.27     77.34 o 
  10  -8  10      852.47      841.69    119.29 o 
  11  -8  10       22.84       13.39     29.60 o 
  12  -8  10      257.35      258.95     51.69 o 
 -12  -7  10      826.18      811.61     91.02 o 
 -11  -7  10      222.58      202.38     51.25 o 
 -10  -7  10      239.37      289.73     54.79 o 
  -9  -7  10      770.14      722.11     77.66 o 
  -8  -7  10        0.45       18.47     18.91 o 
  -7  -7  10      177.73      169.89     30.32 o 
  -6  -7  10      186.92      258.78     33.31 o 
  -5  -7  10      103.41      130.45     23.77 o 
  -4  -7  10     1747.45     1585.51     47.38 o 
  -3  -7  10       10.68       30.68     11.67 o 
  -2  -7  10     4502.11     4523.37     72.97 o 
  -1  -7  10        2.85        4.22      9.51 o 
   0  -7  10     3101.89     2834.63     49.64 o 
   1  -7  10      249.61      343.50     33.62 o 
   2  -7  10     2082.38     1928.39     63.53 o 
   3  -7  10      672.64      629.29     43.33 o 
   4  -7  10       27.70       26.44     19.74 o 
   5  -7  10      330.05      362.87     35.38 o 
   6  -7  10     1077.53     1082.25     80.09 o 
   7  -7  10       71.51      105.78     31.66 o 
   8  -7  10     4641.22     4268.48    152.28 o 
   9  -7  10      217.96      278.09     50.16 o 
  10  -7  10      974.97     1238.71    103.42 o 
  11  -7  10        2.38      -18.61     25.36 o 
  12  -7  10      140.60       61.24     63.04 o 
 -12  -6  10      757.92      640.53     81.07 o 
 -11  -6  10      420.35      494.61     70.27 o 
 -10  -6  10      600.89      652.42     76.33 o 
  -9  -6  10      727.56      756.46     77.63 o 
  -8  -6  10       49.24       42.21     21.54 o 
  -7  -6  10      160.48      190.97     30.22 o 
  -6  -6  10       14.89       10.39     18.94 o 
  -5  -6  10       31.06       47.16     13.32 o 
  -4  -6  10     6017.49     5960.27     90.38 o 
  -3  -6  10        7.64       22.75     12.27 o 
  -2  -6  10    11986.09    11663.46    113.37 o 
  -1  -6  10        0.47       13.43      8.98 o 
   0  -6  10    12763.04    13002.42    155.89 o 
   1  -6  10      841.03     1023.42     46.89 o 
   2  -6  10      815.47      888.48     46.51 o 
   3  -6  10      160.98      191.40     27.82 o 
   4  -6  10     3248.61     2844.75     77.72 o 
   5  -6  10      249.83      315.89     32.60 o 
   6  -6  10     2382.77     2475.04    104.82 o 
   7  -6  10      111.45      108.27     36.73 o 
   8  -6  10     3016.36     3102.24    130.30 o 
   9  -6  10       11.69       -1.80     22.04 o 
  10  -6  10      523.33      403.97     65.42 o 
  11  -6  10        4.25       -5.48     25.38 o 
  12  -6  10      112.58      128.33     50.37 o 
 -12  -5  10      429.39      506.17     70.50 o 
 -11  -5  10       27.92        5.28     29.09 o 
 -10  -5  10      341.64      337.13     56.02 o 
  -9  -5  10      556.31      526.27     65.79 o 
  -8  -5  10      451.32      437.63     45.77 o 
  -7  -5  10      440.97      420.05     41.32 o 
  -6  -5  10     1933.22     1989.29     57.41 o 
  -5  -5  10      213.26      266.96     25.12 o 
  -4  -5  10    10497.58    10137.99    115.85 o 
  -3  -5  10       43.64       31.06     12.75 o 
  -2  -5  10    14512.10    14626.55    215.00 o 
  -1  -5  10     3776.93     3797.45     51.86 o 
   0  -5  10     1088.44     1117.81     47.30 o 
   1  -5  10     6042.49     6467.47    127.00 o 
   2  -5  10     1247.45     1148.95     48.72 o 
   3  -5  10      954.81      890.65     57.22 o 
   4  -5  10     4252.24     4420.51     95.89 o 
   5  -5  10       54.08       39.12     16.78 o 
   6  -5  10     1960.21     1988.50     93.98 o 
   7  -5  10      512.50      534.44     63.18 o 
   8  -5  10      850.16      821.78     77.77 o 
   9  -5  10        5.11        7.92     25.97 o 
  10  -5  10      591.46      555.78     72.95 o 
  11  -5  10        1.06       11.42     60.01 o 
  12  -5  10      103.88      231.19     46.90 o 
 -13  -4  10      180.01      194.95     69.75 o 
 -12  -4  10      283.02      307.19     56.28 o 
 -11  -4  10       55.55       70.79     34.33 o 
 -10  -4  10       57.16      128.18     58.46 o 
  -9  -4  10      977.88     1030.57     94.95 o 
  -8  -4  10     1339.83     1186.48     60.42 o 
  -7  -4  10      564.97      502.80     35.79 o 
  -6  -4  10     5148.42     5075.57     90.27 o 
  -5  -4  10      321.76      323.48     27.33 o 
  -4  -4  10     6663.58     6332.23     90.62 o 
  -3  -4  10      533.31      625.10     39.26 o 
  -2  -4  10     3483.61     3319.28     56.63 o 
  -1  -4  10     1198.68     1402.66     51.02 o 
   0  -4  10      812.64      766.77     52.48 o 
   1  -4  10     3061.60     2985.03     73.68 o 
   2  -4  10      136.54      171.16     13.00 o 
   3  -4  10       28.04       31.11     10.64 o 
   4  -4  10     2912.27     2620.73    119.10 o 
   5  -4  10        4.02       -0.11     18.91 o 
   6  -4  10     5850.26     5433.66    154.03 o 
   7  -4  10      185.08      153.48     36.11 o 
   8  -4  10     1320.93     1295.07     93.93 o 
   9  -4  10        1.27       41.14     25.37 o 
  10  -4  10      749.39      789.77    108.64 o 
  11  -4  10        1.84      -28.55     27.12 o 
 -13  -3  10        1.81       43.75     33.19 o 
 -12  -3  10       34.82        8.94     75.79 o 
 -11  -3  10      424.35      402.07     58.78 o 
 -10  -3  10       85.13       30.77     47.17 o 
  -9  -3  10      157.50      123.60     44.74 o 
  -8  -3  10     1743.26     1819.41     58.42 o 
  -7  -3  10        7.52       12.39     17.17 o 
  -6  -3  10     2913.87     2687.97     65.01 o 
  -5  -3  10       49.70       74.19     15.57 o 
  -4  -3  10     2201.16     2069.55     51.66 o 
  -3  -3  10     3631.81     3763.60     67.75 o 
  -2  -3  10       18.43        2.29      9.26 o 
  -1  -3  10     2855.75     2696.40     42.71 o 
   0  -3  10      116.36      166.69     23.97 o 
   1  -3  10     1968.81     2181.02     63.80 o 
   2  -3  10      434.55      404.03     22.36 o 
   3  -3  10       22.28       43.18     12.97 o 
   4  -3  10     1213.69     1218.07     40.89 o 
   5  -3  10      351.11      437.95     30.50 o 
   6  -3  10     3421.44     3454.83    134.85 o 
   7  -3  10      326.85      349.76     53.73 o 
   8  -3  10      701.32      662.86     72.01 o 
   9  -3  10        2.36        3.40     23.35 o 
  10  -3  10       55.79       84.48     31.36 o 
  11  -3  10       38.25      197.14     42.03 o 
 -13  -2  10        7.26       81.21     34.51 o 
 -12  -2  10      274.86      329.60     58.84 o 
 -11  -2  10      624.81      561.48     76.73 o 
 -10  -2  10     1827.55     2049.63    101.43 o 
  -9  -2  10      540.68      608.46     50.07 o 
  -8  -2  10      999.64     1073.29     48.61 o 
  -7  -2  10       27.90       39.45     15.20 o 
  -6  -2  10     2184.29     2085.78     62.44 o 
  -5  -2  10     1184.34     1168.89     41.55 o 
  -4  -2  10     3243.26     3087.31     62.35 o 
  -3  -2  10      710.90      823.10     43.58 o 
  -2  -2  10      432.06      538.98     32.06 o 
  -1  -2  10       86.26       99.71     13.02 o 
   0  -2  10     1419.09     1468.49     39.79 o 
   1  -2  10       29.67       38.37     13.08 o 
   2  -2  10     6419.20     6824.93     85.36 o 
   3  -2  10     1302.87     1225.23     40.13 o 
   4  -2  10     3676.33     3660.57     81.73 o 
   5  -2  10     1017.32     1076.77     43.84 o 
   6  -2  10     3171.73     2996.09     87.26 o 
   7  -2  10      183.96      190.78     29.91 o 
   8  -2  10      777.06      815.35     76.52 o 
   9  -2  10       22.84       65.55     28.99 o 
  10  -2  10       41.97       43.69     27.58 o 
  11  -2  10      159.73      199.10     55.36 o 
 -13  -1  10       12.50       63.36     57.54 o 
 -12  -1  10      879.65     1016.24     91.28 o 
 -11  -1  10      287.94      385.40     58.02 o 
 -10  -1  10     3705.31     3634.27    153.69 o 
  -9  -1  10       18.12       29.34     27.16 o 
  -8  -1  10     3976.47     3932.14     85.03 o 
  -7  -1  10       33.00       44.94     15.72 o 
  -6  -1  10     3593.50     3511.10     73.66 o 
  -5  -1  10      384.11      479.56     36.77 o 
  -4  -1  10      608.65      606.27     31.77 o 
  -3  -1  10      926.84      898.86     37.32 o 
  -2  -1  10      954.50     1009.38     36.82 o 
  -1  -1  10      772.97      672.49     27.95 o 
   0  -1  10     8864.51     9747.22     98.12 o 
   1  -1  10      152.03      209.65     19.51 o 
   2  -1  10    10597.14    10876.25    114.20 o 
   3  -1  10     2576.80     2591.36     65.75 o 
   4  -1  10     3643.04     3699.40     74.43 o 
   5  -1  10      501.94      540.36     35.98 o 
   6  -1  10      875.54     1014.18     56.87 o 
   7  -1  10       40.01       53.77     20.77 o 
   8  -1  10        2.20       28.18     24.57 o 
   9  -1  10       51.05       61.43     30.42 o 
  10  -1  10      357.43      202.93     44.61 o 
  11  -1  10       45.89        8.92     44.90 o 
 -13   0  10       73.85      -28.65     39.84 o 
 -12   0  10     1568.91     1841.19    152.71 o 
 -11   0  10        3.13      -27.76     18.50 o 
 -10   0  10     3628.59     3239.68    100.91 o 
  -9   0  10     1352.12     1294.17     61.59 o 
  -8   0  10     3601.23     3575.90     92.45 o 
  -7   0  10      457.48      509.64     35.27 o 
  -6   0  10      697.47      716.98     37.97 o 
  -5   0  10       10.59       16.02     12.03 o 
  -4   0  10       34.12       40.75     13.29 o 
  -3   0  10       32.65       21.98     12.13 o 
  -2   0  10     7946.58     7854.76     91.95 o 
  -1   0  10     1574.12     1467.31     40.28 o 
   0   0  10     5692.64     5219.20     75.69 o 
   1   0  10        0.02        3.51     17.27 o 
   2   0  10     7692.98     7587.70    100.22 o 
   3   0  10     1808.76     1937.46     63.26 o 
   4   0  10     1124.92     1271.54     46.14 o 
   5   0  10       40.24       66.04     17.44 o 
   6   0  10      126.43      145.47     28.03 o 
   7   0  10       62.67       75.02     22.25 o 
   8   0  10      961.48      808.91     62.35 o 
   9   0  10       18.68        5.23     25.80 o 
  10   0  10      755.28     1062.90    144.81 o 
  11   0  10        0.08       25.04     43.63 o 
 -13   1  10        5.03      -26.62     42.81 o 
 -12   1  10      797.14      806.96     86.88 o 
 -11   1  10      102.60      151.91     54.32 o 
 -10   1  10     1736.58     1697.68     93.72 o 
  -9   1  10       13.23       31.33     22.14 o 
  -8   1  10     4014.93     3835.57     83.37 o 
  -7   1  10       10.38       28.37     12.87 o 
  -6   1  10     1386.29     1429.32     46.54 o 
  -5   1  10      315.78      355.10     27.05 o 
  -4   1  10     2359.62     2334.99     53.73 o 
  -3   1  10       40.73        3.99      9.95 o 
  -2   1  10    11117.98    10923.58    110.60 o 
  -1   1  10      164.51      259.10     22.10 o 
   0   1  10     8626.66     8284.68     99.33 o 
   1   1  10        0.23        6.23     11.98 o 
   2   1  10     5930.92     6025.28     98.70 o 
   3   1  10       26.24       15.73     13.44 o 
   4   1  10      265.77      322.86     36.84 o 
   5   1  10       56.73       69.49     17.45 o 
   6   1  10       35.81       60.13     24.32 o 
   7   1  10      351.34      295.11     38.04 o 
   8   1  10      873.18     1012.83     68.89 o 
   9   1  10       43.48       37.62     42.87 o 
  10   1  10      792.95      715.49    124.00 o 
 -13   2  10       39.05       32.07     34.90 o 
 -12   2  10     1014.80      983.80    126.69 o 
 -11   2  10       50.29       94.01     29.32 o 
 -10   2  10     2564.21     2456.29    113.59 o 
  -9   2  10      145.69      128.58     41.04 o 
  -8   2  10     3363.68     3330.35     93.76 o 
  -7   2  10      195.80      214.99     30.46 o 
  -6   2  10      113.52      125.52     24.14 o 
  -5   2  10      582.07      734.92     46.37 o 
  -4   2  10     3071.83     3088.44     80.62 o 
  -3   2  10       11.57       17.77     13.19 o 
  -2   2  10    11912.14    12302.53    117.14 o 
  -1   2  10      302.42      326.54     24.98 o 
   0   2  10     8808.08     9038.74    107.52 o 
   1   2  10      555.98      585.20     33.79 o 
   2   2  10     2516.19     2657.72     64.43 o 
   3   2  10      287.00      224.47     25.61 o 
   4   2  10      254.10      273.15     39.03 o 
   5   2  10        0.04       -6.03     12.69 o 
   6   2  10      464.96      493.96     46.61 o 
   7   2  10      312.47      317.06     55.27 o 
   8   2  10      437.87      412.29     61.29 o 
   9   2  10      153.14      169.85     57.99 o 
  10   2  10     1218.94     1297.63    160.74 o 
 -13   3  10        0.52      -10.99     27.72 o 
 -12   3  10     1795.53     1614.92    113.27 o 
 -11   3  10       47.24       73.19     30.27 o 
 -10   3  10     1727.14     1668.23     99.49 o 
  -9   3  10      158.97      227.48     41.99 o 
  -8   3  10      498.60      481.66     44.17 o 
  -7   3  10      166.75      144.99     27.98 o 
  -6   3  10     2000.03     2118.33     72.71 o 
  -5   3  10      274.06      284.76     33.03 o 
  -4   3  10     2802.85     2735.74     79.01 o 
  -3   3  10      354.36      384.34     37.11 o 
  -2   3  10     7648.35     7750.67    127.82 o 
  -1   3  10        0.06       15.03     19.45 o 
   0   3  10     4122.57     4120.98     75.03 o 
   1   3  10        0.15      -19.62     13.08 o 
   2   3  10      385.44      429.70     37.45 o 
   3   3  10      438.59      402.97     33.17 o 
   4   3  10        8.26       13.68     14.51 o 
   5   3  10       12.79       50.30     17.40 o 
   6   3  10     1034.02      975.77     71.84 o 
   7   3  10      138.10       41.68     72.97 o 
   8   3  10      496.26      540.73     66.63 o 
   9   3  10       22.48       24.15     45.78 o 
 -13   4  10        0.06       -8.26     27.12 o 
 -12   4  10     1471.83     1329.94    106.12 o 
 -11   4  10      100.90      115.51     37.59 o 
 -10   4  10      453.01      427.27     58.66 o 
  -9   4  10      244.31      133.19     36.35 o 
  -8   4  10       41.81       53.00     23.68 o 
  -7   4  10        1.24       12.49     14.67 o 
  -6   4  10     2225.83     2187.09     96.56 o 
  -5   4  10       57.31       99.29     23.55 o 
  -4   4  10     2416.49     2175.17     72.58 o 
  -3   4  10      369.94      477.25     41.40 o 
  -2   4  10     3114.88     2883.55     81.66 o 
  -1   4  10       40.47       45.57     17.70 o 
   0   4  10     1827.84     1766.61     65.56 o 
   1   4  10      277.83      402.00     39.27 o 
   2   4  10        8.70       36.76     21.76 o 
   3   4  10      125.36      177.28     23.54 o 
   4   4  10      358.19      403.91     36.07 o 
   5   4  10      159.11      160.40     25.00 o 
   6   4  10     1318.76     1500.71     91.33 o 
   7   4  10       20.83       44.71     26.90 o 
   8   4  10     1212.09     1229.46    108.19 o 
   9   4  10       47.66       52.32     65.35 o 
 -13   5  10       14.29       86.07     32.33 o 
 -12   5  10      348.94      416.61     62.89 o 
 -11   5  10       10.97       13.14     27.42 o 
 -10   5  10       39.94       83.09     44.17 o 
  -9   5  10      530.07      493.09     63.53 o 
  -8   5  10     1915.46     1870.42     89.01 o 
  -7   5  10      114.95       58.17     27.28 o 
  -6   5  10     4338.32     4406.46    110.02 o 
  -5   5  10       30.72       -3.01     14.33 o 
  -4   5  10     1310.72     1303.15     59.54 o 
  -3   5  10      703.96      761.80     51.30 o 
  -2   5  10     1304.75     1275.26     57.67 o 
  -1   5  10     1041.08     1046.21     57.29 o 
   0   5  10      827.08      780.78     52.03 o 
   1   5  10     1825.20     1715.58     67.48 o 
   2   5  10        0.52      -10.14     14.19 o 
   3   5  10      961.08      934.64     58.90 o 
   4   5  10     1381.68     1276.32     55.33 o 
   5   5  10       23.14       13.36     32.09 o 
   6   5  10     1186.21     1160.94     89.82 o 
   7   5  10      239.93      333.63     56.56 o 
   8   5  10      902.97      960.60    102.76 o 
 -13   6  10       63.54      -62.89     41.92 o 
 -12   6  10       10.33        1.49     30.57 o 
 -11   6  10        1.33       16.27     43.79 o 
 -10   6  10      125.24      128.20     34.19 o 
  -9   6  10      230.38      206.24     44.10 o 
  -8   6  10     3400.67     3435.55    126.80 o 
  -7   6  10     1961.14     2048.71     79.89 o 
  -6   6  10     2116.12     2043.40     78.58 o 
  -5   6  10      165.98      166.51     28.86 o 
  -4   6  10     4525.53     4738.78    114.84 o 
  -3   6  10      146.62      148.34     29.35 o 
  -2   6  10     1740.01     1671.23     68.37 o 
  -1   6  10     2131.76     2075.88     75.40 o 
   0   6  10     2923.26     3095.73    103.49 o 
   1   6  10      565.47      492.08     45.25 o 
   2   6  10      251.49      241.21     33.70 o 
   3   6  10      109.80       92.82     25.61 o 
   4   6  10     2483.27     2466.44    113.78 o 
   5   6  10       54.41      144.87     73.79 o 
   6   6  10     1287.46     1385.27    144.30 o 
   7   6  10      139.80      212.21     61.40 o 
   8   6  10      286.46      261.92     84.42 o 
 -13   7  10       12.84       49.71     70.60 o 
 -12   7  10       58.10      129.24     65.07 o 
 -11   7  10      137.36      137.17     39.98 o 
 -10   7  10       47.12       13.90     26.83 o 
  -9   7  10       68.88      140.47     33.85 o 
  -8   7  10     1756.85     1678.09     84.20 o 
  -7   7  10        0.16        0.98     33.21 o 
  -6   7  10     3848.54     3892.22    129.36 o 
  -5   7  10      290.59      299.68     38.66 o 
  -4   7  10     5466.96     5358.48    262.65 o 
  -3   7  10      960.30     1032.08     63.28 o 
  -2   7  10     1340.39     1405.37     64.88 o 
  -1   7  10     1322.65     1192.20     63.08 o 
   0   7  10      281.66      341.32     39.40 o 
   1   7  10       13.89       54.47     20.39 o 
   2   7  10     1951.12     2084.77     81.33 o 
   3   7  10      188.62      161.48     47.68 o 
   4   7  10     2103.82     2183.14    203.49 o 
   5   7  10        1.96       23.51     63.01 o 
   6   7  10      477.92      302.89     76.13 o 
   7   7  10        1.57       12.77     42.05 o 
 -12   8  10       23.14       67.38     30.78 o 
 -11   8  10      165.55      130.95     37.81 o 
 -10   8  10      265.87      339.88     54.66 o 
  -9   8  10       16.68       27.07     23.50 o 
  -8   8  10     1442.60     1229.77     70.65 o 
  -7   8  10      142.07      120.24     27.86 o 
  -6   8  10     2645.07     2462.45     91.69 o 
  -5   8  10       67.83       93.17     24.53 o 
  -4   8  10      780.05      839.70     61.30 o 
  -3   8  10      203.22      276.28     36.39 o 
  -2   8  10       19.41       33.69     29.48 o 
  -1   8  10      399.65      468.79     48.08 o 
   0   8  10     1724.77     1696.87     76.17 o 
   1   8  10      512.61      489.80     62.54 o 
   2   8  10     1645.32     1721.32    103.48 o 
   3   8  10       81.71       76.84     34.97 o 
   4   8  10      770.10      720.55     79.70 o 
   5   8  10       19.63       16.08     52.04 o 
   6   8  10      203.85      262.42     75.25 o 
 -12   9  10       94.21       67.86     85.68 o 
 -11   9  10       75.52       25.32     81.07 o 
 -10   9  10      836.39      800.43    156.88 o 
  -9   9  10        0.01       36.26     31.87 o 
  -8   9  10     2017.93     2055.27    102.86 o 
  -7   9  10     1030.82     1078.22     72.27 o 
  -6   9  10     1561.66     1385.60    111.08 o 
  -5   9  10      324.01      280.51     38.95 o 
  -4   9  10       10.80       38.70     27.83 o 
  -3   9  10      286.09      216.30     38.35 o 
  -2   9  10      183.20      180.08     43.61 o 
  -1   9  10        3.93       14.75     17.58 o 
   0   9  10     1307.10     1388.64    100.41 o 
   1   9  10      107.20       67.27     33.96 o 
   2   9  10      613.05      660.51     76.33 o 
   3   9  10       20.17      -14.48     29.54 o 
   4   9  10      592.44      809.41     87.39 o 
   5   9  10       74.52       99.80     34.18 o 
 -11  10  10        6.68       77.44     37.33 o 
 -10  10  10     1215.60     1124.41    193.84 o 
  -9  10  10      192.78      227.67     47.01 o 
  -8  10  10      712.77      667.66     61.83 o 
  -7  10  10      344.88      247.19     42.21 o 
  -6  10  10      139.94      155.20     38.32 o 
  -5  10  10      546.82      470.54     51.20 o 
  -4  10  10      329.92      397.74     76.52 o 
  -3  10  10      604.26      588.22     57.54 o 
  -2  10  10      576.04      567.24     57.90 o 
  -1  10  10       24.49       35.89     28.77 o 
   0  10  10      734.45      696.78     79.84 o 
   1  10  10       35.34       85.86     33.93 o 
   2  10  10      127.24      103.73     38.34 o 
   3  10  10       65.34       32.83     48.66 o 
   4  10  10      253.82      354.01     56.48 o 
   5  10  10      177.05      180.09     44.97 o 
 -11  11  10        6.84       66.59     50.02 o 
 -10  11  10      780.86      824.54    152.14 o 
  -9  11  10       73.86      109.07     34.47 o 
  -8  11  10      154.01      224.11     36.86 o 
  -7  11  10      161.05      185.45     32.98 o 
  -6  11  10       58.85       26.12     22.31 o 
  -5  11  10      527.92      621.72     64.18 o 
  -4  11  10      567.86      714.72     63.94 o 
  -3  11  10      766.75      859.31     67.56 o 
  -2  11  10      821.56      769.94    102.03 o 
  -1  11  10       69.66       30.73     30.54 o 
   0  11  10      828.47      721.61     85.25 o 
   1  11  10      193.33      222.52     57.67 o 
   2  11  10      155.91      175.66     46.17 o 
   3  11  10      388.17      517.80     70.23 o 
 -10  12  10      214.66      197.74     45.05 o 
  -9  12  10        2.91      -40.30     26.87 o 
  -8  12  10       13.89       49.11     45.15 o 
  -7  12  10      381.19      473.27     54.84 o 
  -6  12  10       64.76       87.98     28.51 o 
  -5  12  10      833.87      763.10     87.04 o 
  -4  12  10      634.73      674.73     64.32 o 
  -3  12  10      695.65      891.11     94.06 o 
  -2  12  10     1008.11     1055.18     99.77 o 
  -1  12  10        7.29      -16.12     39.90 o 
   0  12  10      947.45      973.90     98.33 o 
   1  12  10      337.05      282.53     57.11 o 
   2  12  10      327.68      455.58     70.26 o 
  -8  13  10       25.53       67.30     33.07 o 
  -7  13  10      389.82      312.24     43.64 o 
  -6  13  10      263.01      247.36     48.14 o 
  -5  13  10      360.76      330.61     44.94 o 
  -4  13  10     1008.56     1065.41    103.87 o 
  -3  13  10      102.62       84.36     36.57 o 
  -2  13  10     1263.63     1317.04    114.74 o 
  -1  13  10       23.17        6.32     35.81 o 
   0  13  10      409.98      488.97     67.77 o 
   1  13  10      366.14      289.76     61.13 o 
  -6  14  10      140.11      112.71     39.25 o 
  -5  14  10       87.29      115.11     69.84 o 
  -4  14  10      754.54      685.93     81.78 o 
  -3  14  10       37.52       52.04     49.20 o 
  -2  14  10      679.82      637.02     81.78 o 
  -1 -19  11      228.88      281.01     96.94 o 
   0 -19  11        0.28      -48.66     32.44 o 
   1 -19  11      385.91      374.35    139.15 o 
   2 -19  11      273.96      244.85     51.92 o 
   3 -19  11       37.28       10.88     68.89 o 
   4 -19  11      976.57     1021.65     94.51 o 
  -3 -18  11      154.66      180.51     47.83 o 
  -2 -18  11      188.46       96.54     40.16 o 
  -1 -18  11      290.88      380.53     59.79 o 
   0 -18  11      149.08      237.03     49.11 o 
   1 -18  11      143.50      125.12     42.58 o 
   2 -18  11     1085.33     1041.56     96.93 o 
   3 -18  11       79.91      121.08     36.49 o 
   4 -18  11     1303.99     1281.95    103.21 o 
   5 -18  11       53.29       89.79     53.12 o 
   6 -18  11      400.57      416.33     86.31 o
[truncated: 248,502 more chars]
